# Supplementary material for: Comparative gene expression profiles in pancreatic islets associated with agouti yellow mutation and PACAP overexpression in mice
Source: Biochem Biophys Rep. 2015 Jun 24;2:179–83. doi: 10.1016/j.bbrep.2015.06.006 (PMC5668656; doi:10.1016/j.bbrep.2015.06.006)
Supplement: Supplementary file 1 — Supplementary material [file mmc1.xlsx]

## Sheet: Figure 1_1371 probes
Cluster	Affymetrix ID	Gene Symbol	Gene Name	Wild-type vs. Wild-type	PACAP-Tg vs. Wild-type	KKAy vs. Wild-type	PACAP-Tg:KKAy vs. Wild-type
1	100007_at	Irf2bp1	interferon regulatory factor 2 binding protein 1	0	-1.25598	-4.01548	-1.39113
1	100041_at	Slc25a39	solute carrier family 25, member 39	0	0.44971	-3.10869	1.39978
1	100066_at	Gart	phosphoribosylglycinamide formyltransferase	0	-0.567749	-4.92269	-0.65955
1	100126_at	Chrac1	chromatin accessibility complex 1	0	-0.31249	-5.47503	-1.86879
1	100134_at	Eng	endoglin	0	1.30893	-5.78567	0.147737
1	100213_f_at	Rpl41	ribosomal protein L41	0	0.483374	-4.33842	-0.309121
1	100323_at	Amd1 /// Amd2	S-adenosylmethionine decarboxylase 1 /// S-adenosylmethionine decarboxylase 2	0	0.346098	-3.71142	1.18915
1	100345_f_at	Vamp8	vesicle-associated membrane protein 8	0	-0.0209681	-3.64479	0.535617
1	100401_at	Son	Son DNA binding protein	0	-0.408572	-4.15291	-0.864531
1	100468_g_at	Lyl1	lymphoblastomic leukemia 1	0	0.708453	-4.22617	2.47232
1	100522_s_at	Wbp5	WW domain binding protein 5	0	2.01915	-3.61238	3.67749
1	100574_f_at	Gpi1	glucose phosphate isomerase 1	0	0.708789	-5.17761	1.29969
1	100686_at	Gm10420 /// Gm5978 /// Gm6139 /// Gm8841 /// Gm8842 /// Rps2	predicted gene 10420 /// predicted gene 5978 /// predicted gene 6139 /// predicted gene 8841 /// predicted gene 8842 /// ribosomal protein S2	0	-0.336077	-2.53288	1.73407
1	100710_at	Vcp	valosin containing protein	0	-0.614372	-4.70631	0.333881
1	100729_at	Gm15772	ribosomal protein L26 pseudogene	0	0.748526	-2.88603	1.75085
1	100732_at	Gm15501 /// LOC100862183 /// Rps8	predicted pseudogene 15501 /// 40S ribosomal protein S8-like /// ribosomal protein S8	0	0.715016	-4.36528	2.2754
1	100886_f_at	Mrpl45	mitochondrial ribosomal protein L45	0	-0.159922	-4.03437	-0.65571
1	100903_at	Parp2	poly (ADP-ribose) polymerase family, member 2	0	0.819366	-3.24974	2.27277
1	101031_at	Surf1	surfeit gene 1	0	0.611961	-3.20457	0.817258
1	101084_f_at	Dpm3	dolichyl-phosphate mannosyltransferase polypeptide 3	0	1.51895	-3.38019	1.49136
1	101113_at	Rhoa	ras homolog gene family, member A	0	1.68924	-1.91571	2.20485
1	101212_at	Rps7	ribosomal protein S7	0	0.113739	-4.18665	-0.0725365
1	101214_f_at	Gapdh /// Gm12070 /// LOC100042025 /// LOC100048117 /// LOC100862643	glyceraldehyde-3-phosphate dehydrogenase /// glyceraldehyde-3-phosphate dehydrogenase pseudogene /// glyceraldehyde-3-phosphate dehydrogenase-like /// glyceraldehyde-3-phosphate dehydrogenase-like /// glyceraldehyde-3-phosphate dehydrogenase-like	0	0.410188	-4.24644	0.499359
1	101300_at	H2-M2	histocompatibility 2, M region locus 2	0	-0.454826	-4.17633	-1.16052
1	101573_f_at	Gm13981 /// Gm5453 /// Gm5908 /// Gm8213 /// LOC100505355 /// Rpl27a	predicted gene 13981 /// predicted gene 5453 /// predicted gene 5908 /// predicted pseudogene 8213 /// 60S ribosomal protein L27a-like /// ribosomal protein L27A	0	1.25655	-2.42576	1.95752
1	101697_f_at	Smg5	Smg-5 homolog, nonsense mediated mRNA decay factor (C. elegans)	0	0.224572	-4.46859	-1.29099
1	101897_g_at	Cd1d1 /// Cd1d2	CD1d1 antigen /// CD1d2 antigen	0	-0.508035	-4.16931	-0.691281
1	102056_f_at	2610002J02Rik	RIKEN cDNA 2610002J02 gene	0	0.0491018	-4.03692	-0.694913
1	102062_at	Smarcc1	SWI/SNF related, matrix associated, actin dependent regulator of chromatin, subfamily c, member 1	0	1.02265	-5.42258	-0.0696853
1	102196_at	Gna11	guanine nucleotide binding protein, alpha 11	0	-0.319816	-4.44903	-1.48555
1	102224_at	Igf1r	insulin-like growth factor I receptor	0	1.34326	-3.14416	0.220227
1	102364_at	Jund	Jun proto-oncogene related gene d	0	0.0622201	-4.30577	0.519121
1	102398_at	Rxrb	retinoid X receptor beta	0	-2.89836	-4.41691	-1.00872
1	102414_i_at	Dnajc3	DnaJ (Hsp40) homolog, subfamily C, member 3	0	1.63056	-5.19391	0.832383
1	102431_at	Mapt	microtubule-associated protein tau	0	-0.271622	-4.99392	-3.46636
1	102476_f_at	Xpo7	exportin 7	0	0.0903593	-4.13113	3.84551
1	102647_g_at	Usp34	ubiquitin specific peptidase 34	0	-0.0657455	-4.3093	-0.737173
1	102781_at	Ccnl2	cyclin L2	0	0.0344172	-4.93681	0.13254
1	102960_at	Slc50a1	solute carrier family 50 (sugar transporter), member 1	0	-0.794599	-4.83722	-0.668345
1	103080_at	Samhd1	SAM domain and HD domain, 1	0	-0.241053	-4.89005	0.136159
1	103081_at	Baz1b	bromodomain adjacent to zinc finger domain, 1B	0	-0.598407	-4.98377	0.800288
1	103251_at	Cdadc1	cytidine and dCMP deaminase domain containing 1	0	-0.35345	-4.40268	-1.37591
1	103273_s_at	Abcc8	ATP-binding cassette, sub-family C (CFTR/MRP), member 8	0	-1.00843	-4.66336	-0.605612
1	103432_at	Isg20	interferon-stimulated protein	0	0.999322	-4.45647	2.23636
1	103466_at	Cyhr1	cysteine and histidine rich 1	0	-1.41537	-4.613	-1.70814
1	103467_g_at	Cyhr1	cysteine and histidine rich 1	0	-0.469197	-5.97299	-1.89364
1	103562_f_at	Gm3579 /// LOC67527	predicted gene 3579 /// murine leukemia retrovirus	0	-0.40893	-4.54889	0.549005
1	103611_at	Cd47	CD47 antigen (Rh-related antigen, integrin-associated signal transducer)	0	1.273	-4.26801	2.68387
1	103681_at	Atp6v0a2	ATPase, H+ transporting, lysosomal V0 subunit A2	0	-0.366818	-5.19	-0.149331
1	103779_at	Mkl1	MKL (megakaryoblastic leukemia)/myocardin-like 1	0	0.112528	-4.31861	-0.984656
1	103855_at	Plec	plectin	0	0.70762	-5.91943	-1.76067
1	104000_at	Ces2g	carboxylesterase 2G	0	-0.778714	-2.30583	1.76187
1	104050_at	Zfr	zinc finger RNA binding protein	0	0.323853	-2.78034	1.49541
1	104122_at	Heatr7a	HEAT repeat containing 7A	0	-0.0242426	-4.27801	-0.536749
1	104241_at	Mef2d	myocyte enhancer factor 2D	0	-0.744444	-4.27719	0.427042
1	104268_at	Il6ra	interleukin 6 receptor, alpha	0	-1.10411	-4.18997	-2.69957
1	104300_at	Iqgap1	IQ motif containing GTPase activating protein 1	0	0.746399	-2.96221	1.30664
1	104343_f_at	Pla2g12a	phospholipase A2, group XIIA	0	0.461822	-3.48559	4.20636
1	104386_f_at	Itgav	integrin alpha V	0	0.0175924	-3.26785	1.62705
1	104434_at	Unc119b	unc-119 homolog B (C. elegans)	0	1.0047	-3.35863	0.399027
1	104502_f_at	Ccdc94	coiled-coil domain containing 94	0	-0.155698	-4.02348	-0.822453
1	104545_at	Csnk2a1	casein kinase 2, alpha 1 polypeptide	0	0.0702486	-4.64265	-0.441222
1	104645_at	Klf7	Kruppel-like factor 7 (ubiquitous)	0	-0.310601	-4.35025	-0.825296
1	104674_s_at	Pcsk4	proprotein convertase subtilisin/kexin type 4	0	0.1538	-4.75905	-2.35992
1	104766_at	Gar1	GAR1 ribonucleoprotein homolog (yeast)	0	-0.0700024	-3.57432	2.97851
1	160328_at	Lonp1	lon peptidase 1, mitochondrial	0	-0.233327	-5.65619	-0.616257
1	160335_at	Gclm	glutamate-cysteine ligase, modifier subunit	0	0.290324	-3.52039	1.26739
1	160451_at	Etf1	eukaryotic translation termination factor 1	0	0.460551	-3.85777	-0.259052
1	160482_at	Acaa1a	acetyl-Coenzyme A acyltransferase 1A	0	-0.942367	-6.02016	-0.0534403
1	160589_at	Ppig	peptidyl-prolyl isomerase G (cyclophilin G)	0	1.30678	-3.26705	-1.76996
1	160625_f_at	Mettl8	methyltransferase like 8	0	-0.219782	-4.48509	0.430671
1	160799_at	---	---	0	-1.24676	-4.1999	-0.799691
1	160841_at	Dbp	D site albumin promoter binding protein	0	-0.151872	-4.84097	-1.92798
1	160922_at	Ogfod2	2-oxoglutarate and iron-dependent oxygenase domain containing 2	0	-0.335762	-4.4137	-1.36897
1	161077_f_at	Smarcd2	SWI/SNF related, matrix associated, actin dependent regulator of chromatin, subfamily d, member 2	0	0.606302	-7.40118	0.516644
1	161082_r_at	Btbd17	BTB (POZ) domain containing 17	0	-0.345546	-4.97783	-1.21874
1	161108_r_at	Pla2g4f	phospholipase A2, group IVF	0	-0.622507	-4.08631	-1.23342
1	161184_f_at	Tie1	tyrosine kinase with immunoglobulin-like and EGF-like domains 1	0	0.925502	-3.97037	-0.33014
1	161235_f_at	Gpank1	G patch domain and ankyrin repeats 1	0	0.158233	-4.22443	-0.305077
1	161270_i_at	Wnk1	WNK lysine deficient protein kinase 1	0	0.882359	-6.03643	0.819774
1	161349_f_at	Dpm2	dolichol-phosphate (beta-D) mannosyltransferase 2	0	0.741688	-3.75209	-0.296523
1	161444_f_at	Ints5	integrator complex subunit 5	0	0.312078	-4.14047	0.610062
1	161613_at	Chmp7	charged multivesicular body protein 7	0	0.058537	-5.39775	-1.19367
1	161666_f_at	Gadd45b	growth arrest and DNA-damage-inducible 45 beta	0	-0.256326	-4.19956	-1.61816
1	161698_f_at	Mtap7d1	microtubule-associated protein 7 domain containing 1	0	0.716774	-6.23621	-0.981205
1	161770_f_at	Ankzf1	ankyrin repeat and zinc finger domain containing 1	0	-0.652011	-5.7233	-1.93351
1	161841_r_at	Nr2c2ap	nuclear receptor 2C2-associated protein	0	-0.611642	-4.06978	-1.22617
1	161951_f_at	Mcart1	mitochondrial carrier triple repeat 1	0	-0.0677929	-4.5504	0.851878
1	161997_f_at	Aldh2	aldehyde dehydrogenase 2, mitochondrial	0	0.345483	-4.29386	0.80696
1	162032_f_at	Pkm	pyruvate kinase, muscle	0	0.353228	-2.85284	1.15185
1	162041_f_at	Muc13	mucin 13, epithelial transmembrane	0	0.121548	-3.36008	1.11891
1	162047_f_at	Phf7	PHD finger protein 7	0	-0.884393	-4.04221	-2.86558
1	162350_at	Heatr7a	HEAT repeat containing 7A	0	0.149771	-5.19071	-1.68952
1	162462_r_at	Pck2	phosphoenolpyruvate carboxykinase 2 (mitochondrial)	0	-0.625657	-4.58841	-0.883503
1	92444_f_at	Zfp1	zinc finger protein 1	0	-0.777592	-5.16993	-1.4454
1	92544_f_at	Psma3	proteasome (prosome, macropain) subunit, alpha type 3	0	0.802734	-1.96706	2.44392
1	92577_f_at	Gm13826 /// Rpl37	predicted pseudogene 13826 /// ribosomal protein L37	0	0.574934	-4.01133	0.718189
1	92628_at	Gm4604 /// LOC637553 /// Rpl36	predicted gene 4604 /// 60S ribosomal protein L36-like /// ribosomal protein L36	0	0.374876	-3.14529	0.972161
1	92636_f_at	Gm10177 /// Gm11575 /// Gm17756 /// Gm20094 /// Gm4184 /// Sec61g	predicted gene 10177 /// predicted gene 11575 /// predicted gene, 17756 /// predicted gene, 20094 /// predicted gene 4184 /// SEC61, gamma subunit	0	-0.307965	-3.60038	1.76561
1	92710_at	Rgnef	Rho-guanine nucleotide exchange factor	0	1.63421	-2.90206	-0.305201
1	92850_at	Rrbp1	ribosome binding protein 1	0	-0.170571	-4.77148	-1.22423
1	92884_at	Gsk3a	glycogen synthase kinase 3 alpha	0	0.547297	-3.18666	1.64838
1	93006_at	Nfic	nuclear factor I/C	0	1.90588	-2.73026	-1.38806
1	93240_f_at	Upf3b	UPF3 regulator of nonsense transcripts homolog B (yeast)	0	-0.530384	-4.18749	1.31398
1	93271_s_at	Gnas	GNAS (guanine nucleotide binding protein, alpha stimulating) complex locus	0	1.39458	-2.15937	2.74953
1	93288_at	Arpc2	actin related protein 2/3 complex, subunit 2	0	0.0150739	-4.19533	-0.00035404
1	93593_f_at	Emp3	epithelial membrane protein 3	0	0.961536	-3.90114	0.489901
1	93768_f_at	Akirin2	akirin 2	0	1.65621	-4.1608	3.54853
1	93844_at	Uqcrq	ubiquinol-cytochrome c reductase, complex III subunit VII	0	0.331069	-2.51121	1.54526
1	93882_f_at	Tgoln1 /// Tgoln2	trans-golgi network protein /// trans-golgi network protein 2	0	0.411605	-3.67213	-1.57858
1	93991_at	Mdh2	malate dehydrogenase 2, NAD (mitochondrial)	0	-0.0806953	-2.68563	2.03271
1	94017_s_at	Srsf2	serine/arginine-rich splicing factor 2	0	-0.453238	-5.52267	1.25249
1	94042_f_at	Gm13342 /// Gm15776 /// Gng5 /// LOC100048410	predicted gene 13342 /// predicted gene 15776 /// guanine nucleotide binding protein (G protein), gamma 5 /// guanine nucleotide-binding protein G(I)/G(S)/G(O) subunit gamma-5-like	0	0.38481	-2.45673	1.74332
1	94068_at	Rps19	ribosomal protein S19	0	1.04174	-4.6237	1.52554
1	94300_f_at	Dctn2	dynactin 2	0	0.47489	-3.94605	-0.063141
1	94324_f_at	Hmgcl	3-hydroxy-3-methylglutaryl-Coenzyme A lyase	0	-0.530631	-2.25331	1.7907
1	94689_at	Rbm39	RNA binding motif protein 39	0	1.33243	-2.8936	1.15787
1	94733_at	Abcb4	ATP-binding cassette, sub-family B (MDR/TAP), member 4	0	0.19294	-2.57884	2.46548
1	94766_at	Eef1a1	eukaryotic translation elongation factor 1 alpha 1	0	-0.53659	-2.50894	2.98976
1	94767_at	Rps11	ribosomal protein S11	0	1.08881	-2.68147	1.72243
1	94770_at	Otud5	OTU domain containing 5	0	0.555398	-3.04992	1.03971
1	94780_at	Zbtb20	zinc finger and BTB domain containing 20	0	2.10735	-3.00358	-0.654887
1	94788_f_at	Tubb5	tubulin, beta 5 class I	0	-0.285652	-3.11269	2.85392
1	94796_at	Psmd11	proteasome (prosome, macropain) 26S subunit, non-ATPase, 11	0	0.375009	-3.01614	2.12116
1	94862_i_at	Dynlrb1	dynein light chain roadblock-type 1	0	1.82832	-2.98723	1.75413
1	94876_f_at	Gorasp2	golgi reassembly stacking protein 2	0	0.675103	-3.38961	2.36245
1	94982_f_at	Mrps34 /// Nme3	mitochondrial ribosomal protein S34 /// NME/NM23 nucleoside diphosphate kinase 3	0	0.248797	-4.78677	1.38079
1	95084_f_at	Grhpr	glyoxylate reductase/hydroxypyruvate reductase	0	0.758386	-5.24744	-0.147766
1	95105_at	Higd2a	HIG1 domain family, member 2A	0	-0.583377	-3.01558	1.13756
1	95382_at	AI646383	expressed sequence AI646383	0	0.505191	-3.8178	-0.561241
1	95517_i_at	BC004004	cDNA sequence BC004004	0	0.424057	-3.94682	1.09434
1	95657_f_at	Nop16	NOP16 nucleolar protein homolog (yeast)	0	0.234771	-3.00792	1.55618
1	95698_at	Ndufb7	NADH dehydrogenase (ubiquinone) 1 beta subcomplex, 7	0	0.384442	-3.54064	0.56457
1	95699_f_at	Dnajc8	DnaJ (Hsp40) homolog, subfamily C, member 8	0	-0.0542532	-3.50058	2.10825
1	95705_s_at	Actb	actin, beta	0	0.593665	-3.32424	1.75607
1	95805_at	Cdk11b	cyclin-dependent kinase 11B	0	-0.585199	-4.16033	-0.110308
1	96025_g_at	Ahcy	S-adenosylhomocysteine hydrolase	0	-0.590119	-4.34401	0.90257
1	96073_at	Dpf2	D4, zinc and double PHD fingers family 2	0	-0.329859	-4.05428	0.141273
1	96134_at	Reep6	receptor accessory protein 6	0	0.80635	-5.7934	-0.611456
1	96298_f_at	Dynll1	dynein light chain LC8-type 1	0	0.580255	-2.8133	3.43366
1	96300_f_at	Gm9846 /// Rps27	predicted gene 9846 /// ribosomal protein S27	0	0.579168	-3.02119	2.1999
1	96522_at	Calm1 /// Calm2 /// Calm3	calmodulin 1 /// calmodulin 2 /// calmodulin 3	0	0.0191944	-3.2819	1.06645
1	96534_at	Vldlr	very low density lipoprotein receptor	0	1.67687	-3.0022	-0.768423
1	96687_f_at	Romo1	reactive oxygen species modulator 1	0	0.570731	-3.26744	2.77735
1	96710_at	H2afv	H2A histone family, member V	0	0.26887	-4.35674	2.53972
1	96723_f_at	Ssx2ip	synovial sarcoma, X breakpoint 2 interacting protein	0	-0.314737	-3.59339	1.70416
1	96765_at	Peg3	paternally expressed 3	0	-1.58619	-4.5847	-0.144852
1	96886_at	Stab1	stabilin 1	0	0.570292	-3.83739	-0.446202
1	96934_at	Myeov2	myeloma overexpressed 2	0	-0.0696574	-2.762	1.54947
1	96961_at	Pcgf2	polycomb group ring finger 2	0	-0.290496	-4.42363	-1.61539
1	97061_g_at	Ywhaq	tyrosine 3-monooxygenase/tryptophan 5-monooxygenase activation protein, theta polypeptide	0	0.72451	-5.58761	1.19747
1	97273_at	Srrt	serrate RNA effector molecule homolog (Arabidopsis)	0	-0.0178888	-4.26834	-0.139223
1	97285_f_at	Ubxn6	UBX domain protein 6	0	-0.174979	-5.47515	-0.798277
1	97483_at	LOC100045367 /// Rpl19	60S ribosomal protein L19-like /// ribosomal protein L19	0	0.79474	-2.74769	2.18173
1	97551_at	Hip1r	huntingtin interacting protein 1 related	0	1.01675	-3.29365	-0.166266
1	97900_at	Txndc9	thioredoxin domain containing 9	0	0.00069434	-4.29564	1.21894
1	97904_at	Actr3	ARP3 actin-related protein 3	0	0.969199	-3.49998	1.84606
1	97937_at	Klf5	Kruppel-like factor 5	0	-0.100386	-4.22611	-0.388409
1	98085_f_at	Rps28	ribosomal protein S28	0	1.52495	-3.14283	0.570763
1	98141_at	Eif5b	eukaryotic translation initiation factor 5B	0	2.15719	-2.09673	0.32679
1	98168_at	Gm11362 /// Rpl7a	predicted gene 11362 /// ribosomal protein L7A	0	0.650504	-2.5387	2.23328
1	98342_at	Gm5621 /// Rpl10	predicted gene 5621 /// ribosomal protein L10	0	-0.293028	-2.73291	2.54334
1	98434_at	Arhgef7	Rho guanine nucleotide exchange factor (GEF7)	0	0.00087178	-4.41084	0.00781322
1	98525_f_at	Erdr1	erythroid differentiation regulator 1	0	-0.868023	-5.42842	-2.57278
1	98528_at	LOC100505293 /// Tmem234	uncharacterized LOC100505293 /// transmembrane protein 234	0	0.181259	-3.74077	0.538101
1	98531_g_at	Gas5	growth arrest specific 5	0	-0.771456	-2.10756	1.99618
1	98535_at	Comt	catechol-O-methyltransferase	0	0.473974	-3.71275	-0.722265
1	98564_f_at	Gm6654 /// LOC100046297 /// Rps26	predicted pseudogene 6654 /// 40S ribosomal protein S26-like /// ribosomal protein S26	0	0.0566582	-2.69034	2.9319
1	98756_at	2810043O03Rik	RIKEN cDNA 2810043O03 gene	0	-0.279704	-4.27039	-1.09544
1	98829_at	Kcnj12	potassium inwardly-rectifying channel, subfamily J, member 12	0	0.154966	-5.10043	-3.93111
1	98909_at	Lias	lipoic acid synthetase	0	0.462921	-3.44652	0.722341
1	99024_at	Mxd4	Max dimerization protein 4	0	-0.17511	-4.83791	-0.98496
1	99071_at	Mpeg1	macrophage expressed gene 1	0	-0.270332	-3.53501	1.39861
1	99074_at	Vil1	villin 1	0	-0.316037	-4.5186	2.14198
1	99093_at	Rps10	ribosomal protein S10	0	0.549761	-3.10205	3.59041
1	99120_f_at	Chd4	chromodomain helicase DNA binding protein 4	0	0.0850518	-6.14343	-1.19977
1	99458_i_at	Mark2	MAP/microtubule affinity-regulating kinase 2	0	0.289213	-6.59885	-2.03809
1	99503_at	Pptc7	PTC7 protein phosphatase homolog (S. cerevisiae)	0	-0.361413	-3.71009	0.524095
1	99631_f_at	Cox6a1	cytochrome c oxidase, subunit VI a, polypeptide 1	0	1.0167	-4.70215	3.38988
1	99644_at	Arfgap2	ADP-ribosylation factor GTPase activating protein 2	0	0.344731	-4.10669	-0.516224
1	99667_at	Cox6a2	cytochrome c oxidase, subunit VI a, polypeptide 2	0	0.249906	-5.65971	-2.71542
1	AFFX-b-ActinMur/M12481_3_at	Actb	actin, beta	0	1.01835	-2.94214	2.27155
1	AFFX-GapdhMur/M32599_3_at	Gapdh	glyceraldehyde-3-phosphate dehydrogenase	0	0.537917	-4.3675	0.827232
1	AFFX-MURINE_b1_at	---	---	0	-0.17311	-4.32652	-2.82663
1	100144_at	Ncl	nucleolin	0	-2.43928	-3.87083	0.818715
1	100297_at	Wdr26	WD repeat domain 26	0	-3.09874	-4.79109	1.05643
1	100587_f_at	5730403B10Rik	RIKEN cDNA 5730403B10 gene	0	0.799759	-2.41092	1.88872
1	100617_at	Slc25a5	solute carrier family 25 (mitochondrial carrier, adenine nucleotide translocator), member 5	0	0.358462	-3.48952	0.721696
1	100877_at	1810058I24Rik	RIKEN cDNA 1810058I24 gene	0	-0.129908	-2.15758	2.64052
1	100910_at	Surf2	surfeit gene 2	0	-0.765905	-3.23701	0.868253
1	100964_at	Vti1b	vesicle transport through interaction with t-SNAREs 1B homolog	0	1.37259	-2.28303	1.81968
1	101042_f_at	Pepd	peptidase D	0	0.538499	-2.86076	3.16583
1	101407_at	Fxn	frataxin	0	-0.327404	-2.76207	1.37462
1	101607_at	C80068	expressed sequence C80068	0	0.568584	-3.58297	0.315601
1	102047_at	Nmt1	N-myristoyltransferase 1	0	0.750317	-2.53324	1.81059
1	102126_at	Gm10063 /// Gm14059 /// Gm14958 /// Gm5642 /// Gm6646 /// Gm7643 /// Gm7671 /// Gm7698 /// Gm7711 /// LOC100862223 /// Rps12	predicted gene 10063 /// predicted gene 14059 /// predicted gene 14958 /// predicted pseudogene 5642 /// predicted pseudogene 6646 /// predicted pseudogene 7643 /// predicted pseudogene 7671 /// predicted pseudogene 7698 /// predicted pseudogene 7711 /// 40S ribosomal protein S12-like /// ribosomal protein S12	0	-1.32968	-2.14013	2.01157
1	102370_at	Hsd17b11	hydroxysteroid (17-beta) dehydrogenase 11	0	-0.435801	-2.46547	1.83649
1	102824_g_at	Ighg	Immunoglobulin heavy chain (gamma polypeptide)	0	-2.66588	-3.13405	4.54073
1	102984_g_at	Smad1	SMAD family member 1	0	0.089527	-3.90539	0.943873
1	103029_at	Pdcd4	programmed cell death 4	0	0.103331	-2.99869	1.75418
1	103079_at	Arid2	AT rich interactive domain 2 (ARID, RFX-like)	0	1.54577	-2.15809	2.15117
1	103288_at	Nrip1	nuclear receptor interacting protein 1	0	1.36211	-2.61732	2.15524
1	103499_at	Vwf	Von Willebrand factor homolog	0	-2.16972	-1.76182	2.19378
1	103548_at	Tac2	tachykinin 2	0	0.0315584	-1.66191	2.38377
1	103783_at	Xpr1	xenotropic and polytropic retrovirus receptor 1	0	-3.02647	-2.18776	1.18219
1	103821_at	Cdc6	cell division cycle 6	0	-1.40933	-1.66175	2.64927
1	160107_at	Hprt	hypoxanthine guanine phosphoribosyl transferase	0	-3.7285	-0.866268	0.453139
1	160461_f_at	Tubb6	tubulin, beta 6 class V	0	0.0102496	-2.82298	1.62221
1	160511_at	Cxcl12	chemokine (C-X-C motif) ligand 12	0	-4.36561	-2.46565	0.702127
1	160850_at	Fpgs	folylpolyglutamyl synthetase	0	-1.16104	-4.42377	-0.480265
1	161018_at	2310010J17Rik	RIKEN cDNA 2310010J17 gene	0	-0.15538	-3.62497	0.767903
1	161084_at	Zfp612	zinc finger protein 612	0	-0.722321	-4.08002	-1.44722
1	161221_f_at	Asns	asparagine synthetase	0	0.833235	-3.42333	0.651394
1	161396_f_at	Ube2o	ubiquitin-conjugating enzyme E2O	0	-1.52387	-4.07278	2.29491
1	161534_f_at	1110038D17Rik	RIKEN cDNA 1110038D17 gene	0	-2.88262	-0.702905	1.78043
1	161626_f_at	Plg	plasminogen	0	0.754558	-3.41573	0.470091
1	161856_f_at	Kif20a	kinesin family member 20A	0	0.0664886	-3.31871	1.20647
1	162400_f_at	Mms19	MMS19 (MET18 S. cerevisiae)	0	-0.540908	-4.14121	-1.6743
1	162486_f_at	Dscr3	Down syndrome critical region gene 3	0	0.8471	-2.33576	1.7303
1	92580_at	Hars	histidyl-tRNA synthetase	0	-1.84461	-2.3972	1.98834
1	93046_at	Nup50	nucleoporin 50	0	-2.15954	-3.55983	3.02231
1	93081_at	Rbbp7	retinoblastoma binding protein 7	0	0.782965	-3.14071	2.83709
1	93278_at	Gm19491 /// Scp2	predicted gene, 19491 /// sterol carrier protein 2, liver	0	1.07498	-1.98028	2.52975
1	93568_i_at	2610042L04Rik /// Gm10340 /// Gm10406 /// Gm10409 /// Gm2897 /// Gm3002 /// Gm3095 /// Gm3115 /// Gm3173 /// Gm3239 /// Gm3298 /// Gm3373 /// Gm3383 /// Gm3500 /// Gm3558 /// Gm3636 /// Gm3642 /// Gm3667 /// Gm3696 /// Gm3739 /// Gm5796 /// Gm6337 /// LOC100861615	RIKEN cDNA 2610042L04 gene /// predicted gene 10340 /// predicted gene 10406 /// predicted gene 10409 /// predicted gene 2897 /// alpha-takusan pseudogene /// predicted gene 3095 /// predicted gene 3115 /// predicted gene 3173 /// predicted gene 3239 /// predicted gene 3298 /// predicted gene 3373 /// predicted gene 3383 /// predicted gene 3500 /// predicted gene 3558 /// predicted gene 3636 /// …	0	-2.11648	-4.49308	-1.5061
1	93584_at	Ighm	immunoglobulin heavy constant mu	0	0.00859599	-2.04818	2.24795
1	94240_i_at	Gm10913 /// Gm12508 /// Gm12704 /// Gm13141 /// Gm13545 /// Gm8210 /// Gm8580 /// LOC100862461 /// LOC100862587 /// Rpl29	predicted pseudogene 10913 /// predicted gene 12508 /// predicted gene 12704 /// predicted gene 13141 /// predicted gene 13545 /// predicted pseudogene 8210 /// ribosomal protein L29 pseudogene /// 60S ribosomal protein L29-like /// 60S ribosomal protein L29-like /// ribosomal protein L29	0	2.06032	-2.40237	-0.231576
1	94386_at	Son	Son DNA binding protein	0	0.203146	-3.01324	1.05416
1	94422_at	Dnajc13	DnaJ (Hsp40) homolog, subfamily C, member 13	0	-0.66569	-4.01496	-0.133679
1	94923_f_at	Otud4	OTU domain containing 4	0	-2.42943	-1.76902	2.18802
1	95462_at	Bzw2	basic leucine zipper and W2 domains 2	0	2.07327	-2.05307	2.0913
1	96060_at	Serpinb6a	serine (or cysteine) peptidase inhibitor, clade B, member 6a	0	-1.64359	-2.73911	2.832
1	96564_at	Hspa8	heat shock protein 8	0	-1.65696	-1.95491	2.69368
1	96628_at	Eprs	glutamyl-prolyl-tRNA synthetase	0	0.373805	-3.14358	2.3781
1	96686_i_at	Romo1	reactive oxygen species modulator 1	0	0.0903886	-3.1143	3.80584
1	96849_at	Timm8a1	translocase of inner mitochondrial membrane 8 homolog a1 (yeast)	0	0.446721	-3.33731	1.3397
1	97302_at	Ivns1abp	influenza virus NS1A binding protein	0	-3.04916	-1.74595	1.02887
1	97887_at	Apoc2	apolipoprotein C-II	0	-2.22216	-1.79077	2.15033
1	98503_at	Evi5	ecotropic viral integration site 5	0	-0.418859	-3.42292	0.81367
1	98572_at	Dnajb11	DnaJ (Hsp40) homolog, subfamily B, member 11	0	1.53164	-2.55947	1.59719
1	98901_at	Fcf1 /// LOC633406	FCF1 small subunit (SSU) processome component homolog (S. cerevisiae) /// rRNA-processing protein FCF1 homolog	0	2.28767	-2.81737	3.25496
1	98912_at	Larp4b	La ribonucleoprotein domain family, member 4B	0	-1.35849	-2.78741	1.90683
1	99063_at	Stx8	syntaxin 8	0	1.31268	-3.1085	-2.20954
1	99524_at	Slc8a1	solute carrier family 8 (sodium/calcium exchanger), member 1	0	-0.270316	-4.07134	-1.34321
2	104735_at	Kctd12	potassium channel tetramerisation domain containing 12	0	0.913869	3.0509	4.68885
2	160373_i_at	Sdpr	serum deprivation response	0	-2.23192	0.481	1.94716
2	93106_i_at	Tcrb-J	T cell receptor beta, joining region	0	-1.82478	2.37821	3.03308
2	93348_at	Timm22	translocase of inner mitochondrial membrane 22 homolog (yeast)	0	-2.24447	0.262364	1.92079
2	100046_at	Mthfd2	methylenetetrahydrofolate dehydrogenase (NAD+ dependent), methenyltetrahydrofolate cyclohydrolase	0	2.23129	1.35111	4.20628
2	100331_g_at	Prdx2	peroxiredoxin 2	0	0.42815	-2.72642	4.16962
2	100452_at	Klf1	Kruppel-like factor 1 (erythroid)	0	0.0142627	-0.599701	3.46858
2	100550_f_at	Cox6c /// Gm6265	cytochrome c oxidase, subunit VIc /// predicted pseudogene 6265	0	1.53387	2.35159	5.15587
2	100600_at	Cd24a	CD24a antigen	0	-0.153704	-0.871828	4.03898
2	100720_at	Pabpc1	poly(A) binding protein, cytoplasmic 1	0	1.2692	-0.387656	3.78453
2	100753_at	Atp5a1	ATP synthase, H+ transporting, mitochondrial F1 complex, alpha subunit 1	0	0.51831	-1.59764	2.62986
2	101077_at	Slc4a1	solute carrier family 4 (anion exchanger), member 1	0	1.33552	0.795079	4.99085
2	101129_at	Gm14217 /// Rpl5	predicted gene 14217 /// ribosomal protein L5	0	0.692007	-1.35215	3.28046
2	101213_at	Rplp0	ribosomal protein, large, P0	0	0.999705	-2.57633	4.15046
2	101254_at	LOC100045999 /// Ran	GTP-binding nuclear protein Ran-like /// RAN, member RAS oncogene family	0	-0.349886	0.657533	4.15788
2	101255_at	Ubb	ubiquitin B	0	1.41786	-1.91471	3.24409
2	101461_f_at	Pja1	praja1, RING-H2 motif containing	0	0.576725	-1.68844	2.72349
2	101877_at	Slc31a1	solute carrier family 31, member 1	0	2.54538	0.759889	5.00115
2	102098_at	---	---	0	0.490926	-0.781932	4.66327
2	102599_at	Tpt1	tumor protein, translationally-controlled 1	0	-0.0190793	-0.561766	4.19644
2	104477_at	Fam46c	family with sequence similarity 46, member C	0	0.605743	-1.3591	2.93863
2	104696_at	Ctse	cathepsin E	0	-0.058272	0.655146	4.29672
2	162457_f_at	Hba-a1 /// Hba-a2	hemoglobin alpha, adult chain 1 /// hemoglobin alpha, adult chain 2	0	0.979369	-1.16946	3.4153
2	92322_at	Camp	cathelicidin antimicrobial peptide	0	-0.142078	-1.52018	3.10689
2	92800_i_at	Atp5c1 /// D13Mgi7	ATP synthase, H+ transporting, mitochondrial F1 complex, gamma polypeptide 1 /// DNA Segment, Chr 13, Mouse Genome Informatics 7	0	1.28854	0.165082	5.12042
2	92841_f_at	Chgb	chromogranin B	0	0.787421	-1.55624	3.37176
2	93086_at	Igk-V28 /// Igkc /// Igkj1 /// Igkv4-53 /// Igkv6-23 /// Igkv8-30	immunoglobulin kappa chain variable 28 (V28) /// immunoglobulin kappa constant /// immunoglobulin kappa joining 1 /// immunoglobulin kappa variable 4-53 /// immunoglobulin kappa variable 6-23 /// immunoglobulin kappa chain variable 8-30	0	4.78398	1.84689	5.38678
2	94492_at	Dstn	destrin	0	1.27558	-0.501058	5.09233
2	94781_at	Hba-a1	hemoglobin alpha, adult chain 1	0	0.667874	1.23952	7.0782
2	94805_f_at	Gm11336 /// Hist1h2ab /// Hist1h2ac /// Hist1h2ad /// Hist1h2ae /// Hist1h2af /// Hist1h2ag /// Hist1h2ah /// Hist1h2ai /// Hist1h2ak /// Hist1h2an /// Hist1h2ao /// Hist1h2ap /// Hist3h2a /// Trim17	histone H2A type 1-like /// histone cluster 1, H2ab /// histone cluster 1, H2ac /// histone cluster 1, H2ad /// histone cluster 1, H2ae /// histone cluster 1, H2af /// histone cluster 1, H2ag /// histone cluster 1, H2ah /// histone cluster 1, H2ai /// histone cluster 1, H2ak /// histone cluster 1, H2an /// histone cluster 1, H2ao /// histone cluster 1, H2ap /// histone cluster 3, H2a /// triparti…	0	1.55567	-1.52445	3.09291
2	95064_at	Acaa2	acetyl-Coenzyme A acyltransferase 2 (mitochondrial 3-oxoacyl-Coenzyme A thiolase)	0	1.0847	-2.35441	3.91502
2	95072_at	Cyc1	cytochrome c-1	0	-0.0783825	-1.61157	2.59195
2	95526_at	Xpo7	exportin 7	0	1.20026	1.51428	4.38064
2	96041_at	Gm15453 /// Rbm3	predicted gene 15453 /// RNA binding motif protein 3	0	0.742475	-1.28726	2.89531
2	96262_at	Rab5c	RAB5C, member RAS oncogene family	0	1.9557	-1.51302	2.51683
2	97269_f_at	Krtcap2	keratinocyte associated protein 2	0	1.47337	-1.04247	3.2204
2	97695_s_at	Rpl7	ribosomal protein L7	0	0.517244	-2.77096	4.59582
2	98119_at	Gm12191 /// Gm6109 /// Gm6570 /// Gm7429 /// Rpl30	ribosomal protein L30 pseudogene /// predicted gene 6109 /// predicted gene 6570 /// predicted pseudogene 7429 /// ribosomal protein L30	0	0.170438	-0.738767	3.39231
2	98333_at	Rps18	ribosomal protein S18	0	0.90828	-1.42486	4.18923
2	99340_at	Gnb2l1	guanine nucleotide binding protein (G protein), beta polypeptide 2 like 1	0	0.799703	-2.19481	3.00061
2	99604_at	5.Mar	membrane-associated ring finger (C3HC4) 5	0	0.940411	-2.3655	3.94171
2	99660_f_at	Cox7c /// LOC100048613	cytochrome c oxidase, subunit VIIc /// cytochrome c oxidase subunit 7C, mitochondrial-like	0	0.701172	0.175483	4.81116
2	99926_at	Pigr	polymeric immunoglobulin receptor	0	0.932367	-2.15373	3.21519
2	100068_at	Aldh1a1	aldehyde dehydrogenase family 1, subfamily A1	0	-2.64845	1.28274	3.19484
2	100078_at	Apoa4	apolipoprotein A-IV	0	-0.123279	0.526739	4.49531
2	100088_at	Ppp1cb	protein phosphatase 1, catalytic subunit, beta isoform	0	-1.13906	0.832632	3.81053
2	100138_f_at	Rbm14	RNA binding motif protein 14	0	-0.398012	-1.42636	3.00877
2	100151_at	Serinc3	serine incorporator 3	0	2.15894	0.0538964	4.63038
2	100325_at	Gp49a	glycoprotein 49 A	0	4.00597	0.175966	4.74919
2	100343_f_at	Tuba1a	tubulin, alpha 1A	0	1.21225	0.541406	4.87101
2	100441_s_at	Ank1	ankyrin 1, erythroid	0	1.70119	-0.137036	3.95117
2	100583_at	Igh-VJ558 /// Igha	immunoglobulin heavy chain (J558 family) /// immunoglobulin heavy constant alpha	0	-1.85179	-2.5933	4.99724
2	100611_at	Lyz2	lysozyme 2	0	4.78714	0.928663	3.53166
2	100694_at	Gm13777 /// Rplp1	predicted gene 13777 /// ribosomal protein, large, P1	0	-0.315426	-0.637445	4.26377
2	100708_at	Gm12657 /// Gm6749 /// H3f3a /// H3f3b /// H3f3c	predicted gene 12657 /// predicted pseudogene 6749 /// H3 histone, family 3A /// H3 histone, family 3B /// H3 histone, family 3C	0	-1.77603	-0.507315	2.80158
2	100718_at	Gm15466 /// Ptma	predicted gene 15466 /// prothymosin alpha	0	0.387041	-2.80841	4.27904
2	100780_at	Rps4x	ribosomal protein S4, X-linked	0	1.03036	-1.0247	4.09638
2	100967_at	Slc27a2	solute carrier family 27 (fatty acid transporter), member 2	0	0.232587	2.2015	4.6454
2	101036_at	Tomm20	translocase of outer mitochondrial membrane 20 homolog (yeast)	0	-1.12647	-1.2378	3.13084
2	101065_at	Pcna	proliferating cell nuclear antigen	0	0.551755	2.4107	5.92281
2	101074_at	Ddost	dolichyl-di-phosphooligosaccharide-protein glycotransferase	0	0.998014	2.37988	4.55944
2	101123_at	Itm2b	integral membrane protein 2B	0	1.46137	1.26782	4.97988
2	101137_at	Rps3	ribosomal protein S3	0	-0.287567	1.03146	4.03426
2	101389_at	Scarb2	scavenger receptor class B, member 2	0	1.94147	-0.978958	3.36943
2	101390_at	Muc3	mucin 3, intestinal	0	0.273483	-0.0263085	4.94811
2	101498_at	Impa1	inositol (myo)-1(or 4)-monophosphatase 1	0	2.44909	0.708681	4.46903
2	101518_at	Ift20	intraflagellar transport 20	0	2.02713	-0.68252	3.96236
2	101531_at	Aldob	aldolase B, fructose-bisphosphate	0	1.68973	2.28244	6.78134
2	101585_at	Pgrmc1	progesterone receptor membrane component 1	0	2.29055	2.53827	4.9568
2	101664_at	Rps3a	ribosomal protein S3A	0	1.07436	-2.64663	4.02886
2	101869_s_at	Beta-s /// Hbb-b1 /// Hbb-b2	hemoglobin subunit beta-1-like /// hemoglobin, beta adult major chain /// hemoglobin, beta adult minor chain	0	-0.212287	2.9006	7.65213
2	101906_at	Smc4	structural maintenance of chromosomes 4	0	0.697746	-1.53904	3.57686
2	101954_at	H2afz	H2A histone family, member Z	0	1.90215	0.767431	4.10181
2	101959_r_at	Tfdp1	transcription factor Dp 1	0	1.35439	2.26424	4.36234
2	101961_at	Bub3	budding uninhibited by benzimidazoles 3 homolog (S. cerevisiae)	0	3.11649	1.71871	4.27887
2	101972_at	Napsa	napsin A aspartic peptidase	0	5.00832	0.443668	4.18485
2	102156_f_at	Igk-V28 /// Igkv6-23	immunoglobulin kappa chain variable 28 (V28) /// immunoglobulin kappa variable 6-23	0	2.92339	0.358386	6.80256
2	102318_at	St8sia4	ST8 alpha-N-acetyl-neuraminide alpha-2,8-sialyltransferase 4	0	4.58175	2.01965	4.74629
2	102710_at	Apbb1ip	amyloid beta (A4) precursor protein-binding, family B, member 1 interacting protein	0	2.45166	3.49371	5.83589
2	102770_at	Gypa	glycophorin A	0	2.24974	0.491095	6.69189
2	102786_at	Clcn3	chloride channel 3	0	-2.22611	0.631522	2.61407
2	102821_s_at	LOC100045999 /// Ran /// Rasl2-9	GTP-binding nuclear protein Ran-like /// RAN, member RAS oncogene family /// RAS-like, family 2, locus 9	0	-1.5947	0.907471	3.39138
2	102823_at	Ighg	Immunoglobulin heavy chain (gamma polypeptide)	0	-0.188393	0.576918	10.0461
2	102906_at	Tgtp1 /// Tgtp2	T cell specific GTPase 1 /// T cell specific GTPase 2	0	1.79112	1.31374	4.09815
2	102942_at	Specc1	sperm antigen with calponin homology and coiled-coil domains 1	0	0.963652	1.72418	4.93222
2	103027_at	1810030O07Rik	RIKEN cDNA 1810030O07 gene	0	2.22715	0.514251	4.63414
2	103040_at	Cd83	CD83 antigen	0	2.64501	2.3956	4.01466
2	103317_at	Coch	coagulation factor C homolog (Limulus polyphemus)	0	-0.953609	0.568888	3.95381
2	103446_at	Ifih1	interferon induced with helicase C domain 1	0	1.5372	-1.63058	2.57166
2	103448_at	S100a8	S100 calcium binding protein A8 (calgranulin A)	0	-1.57801	-1.5149	4.13628
2	103460_at	Ddit4	DNA-damage-inducible transcript 4	0	0.440692	-1.85175	3.24174
2	103471_at	Tbc1d15	TBC1 domain family, member 15	0	2.88291	-0.278716	4.03412
2	103494_at	Tspan8	tetraspanin 8	0	0.605734	0.909448	5.32136
2	103504_at	Ssbp2	single-stranded DNA binding protein 2	0	-2.04843	-1.18223	2.94739
2	103534_at	Hbb-b2	hemoglobin, beta adult minor chain	0	0.850816	-0.804334	5.12738
2	103667_at	Atp13a3	ATPase type 13A3	0	-0.980455	0.727937	3.61126
2	103688_at	Sowaha	sosondowah ankyrin repeat domain family member A	0	0.624446	1.49129	6.3842
2	103726_at	Yipf5	Yip1 domain family, member 5	0	3.42795	0.737278	4.28643
2	103887_at	S100a9	S100 calcium binding protein A9 (calgranulin B)	0	-1.00045	-1.61317	3.89832
2	103891_i_at	Ell2	elongation factor RNA polymerase II 2	0	0.794738	-1.26938	3.5057
2	104033_at	Ctage5	CTAGE family, member 5	0	-1.90559	-0.0445525	4.50201
2	104045_at	Tspyl4	TSPY-like 4	0	-1.4734	0.498438	2.91534
2	104367_at	Eps15	epidermal growth factor receptor pathway substrate 15	0	1.16046	-0.960352	4.87645
2	104407_at	Alcam	activated leukocyte cell adhesion molecule	0	4.67284	1.30114	3.74493
2	104634_at	Lims1	LIM and senescent cell antigen-like domains 1	0	4.29665	2.3485	6.17935
2	160084_at	Odc1	ornithine decarboxylase, structural 1	0	1.26593	0.279382	4.06896
2	160124_r_at	Atp6v1c1	ATPase, H+ transporting, lysosomal V1 subunit C1	0	3.36485	1.81367	4.13904
2	160205_f_at	Rnf11	ring finger protein 11	0	0.324673	0.956009	5.2105
2	160256_at	Gm7226 /// Tomm7	predicted gene 7226 /// translocase of outer mitochondrial membrane 7 homolog (yeast)	0	1.71999	1.42958	4.2771
2	160272_at	Cbx3 /// Gm6917 /// LOC100862604	chromobox 3 /// predicted gene 6917 /// chromobox protein homolog 3-like	0	1.70593	1.52869	4.26461
2	160286_at	Dek	DEK oncogene (DNA binding)	0	-3.25004	0.0728097	1.53066
2	160611_at	Cyp4v3	cytochrome P450, family 4, subfamily v, polypeptide 3	0	0.522387	-1.55013	2.54708
2	160637_at	Mocs2	molybdenum cofactor synthesis 2	0	2.24956	1.10711	4.35555
2	160986_r_at	Ace2	angiotensin I converting enzyme (peptidyl-dipeptidase A) 2	0	0.141282	0.765775	5.90271
2	161122_f_at	Ndufab1	NADH dehydrogenase (ubiquinone) 1, alpha/beta subcomplex, 1	0	0.756559	1.66219	5.52737
2	161642_f_at	Reg3a	regenerating islet-derived 3 alpha	0	2.08609	1.21868	4.29292
2	161703_f_at	Anxa1	annexin A1	0	3.69227	2.73477	5.23065
2	161835_at	S100g	S100 calcium binding protein G	0	0.00874082	-0.592758	4.95501
2	161890_f_at	Reg3b	regenerating islet-derived 3 beta	0	2.73889	-1.01369	8.18301
2	162187_f_at	Reg3g	regenerating islet-derived 3 gamma	0	-1.60817	-0.836766	5.14345
2	162234_f_at	Cxcl12	chemokine (C-X-C motif) ligand 12	0	0.905825	0.719972	4.42806
2	162286_r_at	Fcgbp	Fc fragment of IgG binding protein	0	-0.415652	2.08944	4.847
2	92233_at	Gcfc1	GC-rich sequence DNA-binding factor 1	0	-1.81604	1.24204	2.35987
2	92316_f_at	2010309G21Rik	RIKEN cDNA 2010309G21 gene	0	3.56507	0.510284	6.83312
2	92481_at	Chek2	checkpoint kinase 2	0	3.53255	0.640973	4.80275
2	92496_at	Vamp5	vesicle-associated membrane protein 5	0	-0.187724	0.115816	4.5825
2	92558_at	Vcam1	vascular cell adhesion molecule 1	0	-0.216872	1.62967	4.3543
2	92640_at	Vps35	vacuolar protein sorting 35	0	1.14757	2.55948	4.29967
2	92658_at	Foxq1	forkhead box Q1	0	0.298782	-1.22023	3.04674
2	92788_f_at	Cetn3	centrin 3	0	1.05042	-1.48479	3.00578
2	92799_g_at	Atp5c1	ATP synthase, H+ transporting, mitochondrial F1 complex, gamma polypeptide 1	0	-0.555218	0.212099	4.46334
2	92807_at	Txn1	thioredoxin 1	0	-0.0997271	0.484899	4.70766
2	92810_at	Pdk3	pyruvate dehydrogenase kinase, isoenzyme 3	0	1.62	2.84404	4.10361
2	93038_f_at	Anxa1	annexin A1	0	3.1949	-0.273666	5.97074
2	93088_at	B2m	beta-2 microglobulin	0	0.811762	3.86703	6.28179
2	93117_at	Hnrnpa2b1 /// LOC100045191	heterogeneous nuclear ribonucleoprotein A2/B1 /// heterogeneous nuclear ribonucleoproteins A2/B1-like	0	-1.29934	-0.0624006	4.62267
2	93310_at	Psmc6	proteasome (prosome, macropain) 26S subunit, ATPase, 6	0	0.444035	2.80142	5.24286
2	93471_at	Slc4a7	solute carrier family 4, sodium bicarbonate cotransporter, member 7	0	0.114447	-1.53984	3.71212
2	93626_at	Abcg2	ATP-binding cassette, sub-family G (WHITE), member 2	0	-2.77699	1.97178	2.35387
2	93971_f_at	Psmd12	proteasome (prosome, macropain) 26S subunit, non-ATPase, 12	0	0.0836372	-0.871858	4.42057
2	94075_at	Fabp1	fatty acid binding protein 1, liver	0	0.818369	0.601346	8.16276
2	94255_g_at	Clic4	chloride intracellular channel 4 (mitochondrial)	0	2.02566	1.01961	4.36379
2	94319_at	Rab18	RAB18, member RAS oncogene family	0	-0.0886642	-0.998471	4.06451
2	94401_s_at	Hemgn	hemogen	0	0.298376	2.19498	4.01817
2	94506_at	Nudt21	nudix (nucleoside diphosphate linked moiety X)-type motif 21	0	-0.649841	2.26306	3.54241
2	94540_at	Cyp2d26	cytochrome P450, family 2, subfamily d, polypeptide 26	0	-0.522436	-0.095641	3.68936
2	94815_at	Bpgm	2,3-bisphosphoglycerate mutase	0	2.21265	1.37772	6.60636
2	94979_at	BC018507	cDNA sequence BC018507	0	1.82947	1.21338	4.24818
2	94985_at	Syncrip	synaptotagmin binding, cytoplasmic RNA interacting protein	0	0.0907103	1.15875	4.40595
2	95058_f_at	Brp44	brain protein 44	0	0.778593	-1.83435	3.44629
2	95448_at	Psmc2	proteasome (prosome, macropain) 26S subunit, ATPase 2	0	-0.476894	1.8835	4.18341
2	95491_at	Park7	Parkinson disease (autosomal recessive, early onset) 7	0	1.75771	-2.31824	2.92593
2	95565_at	Mad2l1bp	MAD2L1 binding protein	0	2.78698	2.40942	4.13186
2	95609_at	Ppp1r15b	protein phosphatase 1, regulatory (inhibitor) subunit 15b	0	-0.216381	1.03761	3.94556
2	95647_f_at	Mob1a	MOB kinase activator 1A	0	1.04789	0.498007	4.17539
2	95694_at	Top1	topoisomerase (DNA) I	0	2.07242	1.41539	4.87348
2	95696_at	Glrx3	glutaredoxin 3	0	-0.968508	1.91274	4.34936
2	95755_at	Csda	cold shock domain protein A	0	2.18877	2.16147	4.58772
2	95796_g_at	Gm3258 /// Supt4h1	predicted gene 3258 /// suppressor of Ty 4 homolog 1 (S. cerevisiae)	0	3.02824	-0.981195	2.42727
2	95886_g_at	Crebbp	CREB binding protein	0	2.35089	-0.687903	3.47238
2	96009_s_at	Reg3b	regenerating islet-derived 3 beta	0	-1.60179	-1.72173	3.49273
2	96064_at	Reg3g	regenerating islet-derived 3 gamma	0	0.0880867	0.0538794	5.3686
2	96094_at	Apoa1	apolipoprotein A-I	0	0.0555843	2.03087	5.91675
2	96153_at	Ngp	neutrophilic granule protein	0	-0.317371	-0.120905	4.59506
2	96203_at	Calml4	calmodulin-like 4	0	-1.02885	1.12458	4.6702
2	96243_f_at	Aldh9a1	aldehyde dehydrogenase 9, subfamily A1	0	2.19649	-1.66139	4.16245
2	96255_at	Bnip3l /// Gm10480 /// LOC100044398	BCL2/adenovirus E1B interacting protein 3-like /// predicted gene 10480 /// BCL2/adenovirus E1B 19 kDa protein-interacting protein 3-like	0	0.286485	0.587989	4.09724
2	96353_at	Tmem14c	transmembrane protein 14C	0	-0.472225	1.91294	5.82043
2	96426_at	Tmsb4x	thymosin, beta 4, X chromosome	0	3.24392	2.3606	4.54275
2	96532_at	Ddx50	DEAD (Asp-Glu-Ala-Asp) box polypeptide 50	0	4.11819	1.289	2.5801
2	96573_at	Actg1	actin, gamma, cytoplasmic 1	0	0.72962	1.01388	5.25262
2	96623_at	Ugcg	UDP-glucose ceramide glucosyltransferase	0	-0.145505	2.6897	5.46136
2	96629_at	Nudt19	nudix (nucleoside diphosphate linked moiety X)-type motif 19	0	1.43995	-1.75672	3.32757
2	96840_at	Gabarapl2	gamma-aminobutyric acid (GABA) A receptor-associated protein-like 2	0	1.56282	0.68548	4.32442
2	96874_g_at	Tax1bp1	Tax1 (human T cell leukemia virus type I) binding protein 1	0	2.42087	1.69057	4.49809
2	96888_at	Akr1a1	aldo-keto reductase family 1, member A1 (aldehyde reductase)	0	0.364416	-1.1511	2.93343
2	97095_at	Bub1	budding uninhibited by benzimidazoles 1 homolog (S. cerevisiae)	0	0.865789	2.06075	4.0826
2	97200_f_at	Snrpe	small nuclear ribonucleoprotein E	0	0.796522	-1.87235	3.77914
2	97288_at	Pdzk1	PDZ domain containing 1	0	0.0587368	1.80064	5.20388
2	97307_f_at	Ndufb5	NADH dehydrogenase (ubiquinone) 1 beta subcomplex, 5	0	1.73135	-0.681408	6.04095
2	97407_at	Ubac1	ubiquitin associated domain containing 1	0	-0.911142	1.55326	3.22412
2	97556_at	Anp32e	acidic (leucine-rich) nuclear phosphoprotein 32 family, member E	0	-1.08874	2.72142	4.17392
2	97843_at	Ncoa4	nuclear receptor coactivator 4	0	-1.89842	-1.1423	2.80912
2	97889_at	Fabp2	fatty acid binding protein 2, intestinal	0	0.373045	-1.46726	3.00059
2	97916_at	5730494N06Rik	RIKEN cDNA 5730494N06 gene	0	3.39598	-0.0619524	3.97882
2	97974_at	Zfpm1	zinc finger protein, multitype 1	0	1.03173	-0.253335	3.91986
2	98002_at	Irf8	interferon regulatory factor 8	0	2.53524	1.81232	4.75136
2	98010_at	Nfe2	nuclear factor, erythroid derived 2	0	-0.678363	-1.35232	3.13051
2	98071_f_at	Dck	deoxycytidine kinase	0	-0.53462	-1.70361	2.80969
2	98098_at	Car1	carbonic anhydrase 1	0	0.537721	1.1968	4.97692
2	98099_at	Nudt9	nudix (nucleoside diphosphate linked moiety X)-type motif 9	0	-1.74801	0.502298	2.37735
2	98505_i_at	Cpox	coproporphyrinogen oxidase	0	-0.269648	1.36316	5.56702
2	98533_at	Cyb5	cytochrome b-5	0	1.46702	1.80241	4.20637
2	98543_at	Ctss	cathepsin S	0	1.52976	-0.668815	3.57167
2	98557_f_at	Psmb4	proteasome (prosome, macropain) subunit, beta type 4	0	1.53847	1.32341	4.42109
2	98759_f_at	Gm5620 /// LOC100862648 /// Tuba1a /// Tuba1b /// Tuba1c	predicted gene 5620 /// tubulin alpha-1C chain-like /// tubulin, alpha 1A /// tubulin, alpha 1B /// tubulin, alpha 1C	0	0.0363895	0.644756	4.44786
2	98893_at	Pbrm1	polybromo 1	0	-0.0401485	2.76875	4.86719
2	98904_at	Mrpl35	mitochondrial ribosomal protein L35	0	1.25539	0.418862	5.12484
2	99366_at	Pqlc3	PQ loop repeat containing	0	-0.141412	1.29401	4.02348
2	99457_at	Mki67	antigen identified by monoclonal antibody Ki 67	0	2.62703	0.493811	6.80868
2	99462_at	Top2b	topoisomerase (DNA) II beta	0	-1.10298	0.560515	3.36273
2	99571_at	Acaa1b	acetyl-Coenzyme A acyltransferase 1B	0	-0.00631219	-0.292107	4.33029
2	99580_s_at	LOC100048662 /// LOC100048744 /// Ugt1a1 /// Ugt1a10 /// Ugt1a2 /// Ugt1a5 /// Ugt1a6a /// Ugt1a6b /// Ugt1a7c /// Ugt1a9	UDP-glucuronosyltransferase 1-9-like /// UDP-glucuronosyltransferase 1-9-like /// UDP glucuronosyltransferase 1 family, polypeptide A1 /// UDP glycosyltransferase 1 family, polypeptide A10 /// UDP glucuronosyltransferase 1 family, polypeptide A2 /// UDP glucuronosyltransferase 1 family, polypeptide A5 /// UDP glucuronosyltransferase 1 family, polypeptide A6A /// UDP glucuronosyltransferase 1 fami…	0	0.563767	2.8799	4.9616
2	99586_at	Cst3	cystatin C	0	1.20333	-1.04785	3.91386
2	99642_i_at	Cpe	carboxypeptidase E	0	4.59487	3.13057	7.26134
2	99643_f_at	Cpe	carboxypeptidase E	0	0.549334	2.81508	6.10412
2	99917_at	Ezh2	enhancer of zeste homolog 2 (Drosophila)	0	-2.13161	2.73983	2.66434
3	100001_at	Cd3g	CD3 antigen, gamma polypeptide	0	2.44264	4.26683	-0.699101
3	100006_at	Cdh11	cadherin 11	0	4.40473	4.55997	2.9583
3	100120_at	Nid1	nidogen 1	0	-0.16525	5.33671	2.33959
3	100127_at	Crabp2	cellular retinoic acid binding protein II	0	2.43021	4.70225	-0.661135
3	100148_at	Ctcf	CCCTC-binding factor	0	0.668965	4.60324	3.79735
3	100149_at	Mcm6	minichromosome maintenance deficient 6 (MIS5 homolog, S. pombe) (S. cerevisiae)	0	0.622097	4.18182	0.370133
3	100476_at	Ibsp	integrin binding sialoprotein	0	4.2755	3.25588	0.176338
3	100597_at	Gyg	glycogenin	0	0.88452	5.18507	2.15568
3	100678_s_at	Vmn2r88	vomeronasal 2, receptor 88	0	2.42507	4.74023	1.4223
3	100908_at	Ptpra	protein tyrosine phosphatase, receptor type, A	0	2.33175	4.37894	2.15725
3	100925_at	2700089E24Rik	RIKEN cDNA 2700089E24 gene	0	-0.391853	4.89595	2.30013
3	100951_at	Pkd2	polycystic kidney disease 2	0	1.26896	5.03226	1.91767
3	101156_at	Npn2	neoplastic progression 2	0	0.938926	4.33462	1.47526
3	101201_r_at	---	---	0	2.61797	5.12851	-0.0875082
3	101415_i_at	Gpank1	G patch domain and ankyrin repeats 1	0	1.95716	5.29909	0.413986
3	101436_at	Cxcl9	chemokine (C-X-C motif) ligand 9	0	-0.0570396	4.26325	1.65697
3	101439_at	Arl6	ADP-ribosylation factor-like 6	0	1.55782	4.2387	1.41672
3	101465_at	Stat1	signal transducer and activator of transcription 1	0	3.66569	4.68383	2.31658
3	101683_at	Gipc1	GIPC PDZ domain containing family, member 1	0	2.45811	3.82129	-0.286546
3	101815_at	Bmp10	bone morphogenetic protein 10	0	-0.113008	4.13915	1.65082
3	102007_at	Hccs	holocytochrome c synthetase	0	0.232414	4.07031	1.07047
3	102078_at	Pth	parathyroid hormone	0	0.0351797	4.63401	0.950485
3	102192_r_at	Acsm3	acyl-CoA synthetase medium-chain family member 3	0	2.73798	5.04104	1.51004
3	102280_at	Pcdh7	protocadherin 7	0	2.02316	5.71348	-0.446451
3	102285_at	Mgmt	O-6-methylguanine-DNA methyltransferase	0	2.21907	4.46939	1.49866
3	102289_r_at	Cr2	complement receptor 2	0	1.59249	4.23926	0.919172
3	102694_at	Psg16	pregnancy specific glycoprotein 16	0	2.20747	6.60417	-0.3505
3	102834_at	---	---	0	1.12706	4.18389	0.557503
3	102853_at	Smc3	structural maintenance of chromosomes 3	0	1.47384	4.38522	2.08087
3	102983_at	Smad1	SMAD family member 1	0	0.696176	4.28552	2.16449
3	103045_at	Mtcp1	mature T cell proliferation 1	0	4.2517	5.97848	0.466121
3	103056_at	Utp18	UTP18, small subunit (SSU) processome component, homolog (yeast)	0	-0.112058	4.41732	2.66704
3	103067_at	Rala	v-ral simian leukemia viral oncogene homolog A (ras related)	0	3.77284	5.56804	2.80523
3	103071_at	Topbp1	topoisomerase (DNA) II binding protein 1	0	-0.728881	3.51321	2.66336
3	103100_at	Wwtr1	WW domain containing transcription regulator 1	0	1.89648	4.08585	-0.34602
3	103214_at	Hspb2	heat shock protein 2	0	2.54288	4.60754	-0.263004
3	103336_r_at	Bpnt1 /// LOC100504952	bisphosphate 3'-nucleotidase 1 /// uncharacterized LOC100504952	0	4.4446	4.9711	1.25491
3	103462_at	Dock2	dedicator of cyto-kinesis 2	0	3.2772	4.02592	1.8043
3	103468_at	Mns1	meiosis-specific nuclear structural protein 1	0	0.873167	4.07962	2.04927
3	103497_at	Ftsjd1	FtsJ methyltransferase domain containing 1	0	4.05944	4.63944	3.70998
3	103552_at	Rabep1	rabaptin, RAB GTPase binding effector protein 1	0	1.09297	4.08328	2.19322
3	103686_at	Mcoln2	mucolipin 2	0	2.19251	5.09181	3.34727
3	103854_at	Arl2	ADP-ribosylation factor-like 2	0	1.76303	4.71682	0.870989
3	104024_at	Cyp3a25	cytochrome P450, family 3, subfamily a, polypeptide 25	0	3.25432	4.77688	1.77345
3	104065_at	Edem1	ER degradation enhancer, mannosidase alpha-like 1	0	0.189697	5.80802	1.07953
3	104446_f_at	Pacrgl	PARK2 co-regulated-like	0	2.08847	4.8624	2.16151
3	104584_f_at	Crb3	crumbs homolog 3 (Drosophila)	0	1.17668	4.17303	0.662952
3	104595_at	Stag2	stromal antigen 2	0	3.2802	4.87685	2.95167
3	104636_at	Gstm6	glutathione S-transferase, mu 6	0	1.01945	5.52181	1.64307
3	104725_at	Rhoq	ras homolog gene family, member Q	0	0.528072	5.11709	2.62606
3	160081_at	Gm6525 /// Rpl36a /// Rpl36al	ribosomal protein L36a pseudogene /// ribosomal protein L36A /// ribosomal protein L36A-like	0	-0.872606	3.36345	2.3353
3	160092_at	Ifrd1	interferon-related developmental regulator 1	0	0.907355	4.56372	2.3326
3	160151_i_at	Ergic2	ERGIC and golgi 2	0	3.04301	5.46455	2.85048
3	160161_at	Gm16517	predicted gene, Gm16517	0	1.24844	4.09195	2.32082
3	160226_at	Gfm1	G elongation factor, mitochondrial 1	0	4.32377	5.43616	3.11304
3	160233_at	Ak3	adenylate kinase 3	0	-0.381232	3.72986	1.63994
3	160356_at	Cmpk1	cytidine monophosphate (UMP-CMP) kinase 1	0	-0.770395	3.28197	1.6824
3	160361_at	Trappc4	trafficking protein particle complex 4	0	1.2467	4.10744	1.68301
3	160381_at	Mrpl50	mitochondrial ribosomal protein L50	0	2.00257	4.2287	0.833402
3	160447_at	Hiat1	hippocampus abundant gene transcript 1	0	0.827922	4.2402	2.8699
3	160620_at	Gt(ROSA)26Sor	gene trap ROSA 26, Philippe Soriano	0	0.775763	4.57774	1.66848
3	160621_at	Mrps22	mitochondrial ribosomal protein S22	0	1.07842	4.51842	0.419523
3	160633_at	Alyref	Aly/REF export factor	0	2.1424	4.59294	2.01487
3	160673_at	Mios	missing oocyte, meiosis regulator, homolog (Drosophila)	0	4.57706	5.81706	3.94184
3	160736_at	Rmi1	RMI1, RecQ mediated genome instability 1, homolog (S. cerevisiae)	0	-0.745399	3.67149	1.5619
3	160763_at	Mapk13	mitogen-activated protein kinase 13	0	2.05642	4.53134	1.97096
3	160857_at	Efnb2	ephrin B2	0	1.00766	4.58891	0.317165
3	160911_at	Sos1	son of sevenless homolog 1 (Drosophila)	0	1.21778	4.32412	1.41792
3	160932_at	Nck1	non-catalytic region of tyrosine kinase adaptor protein 1	0	0.0585121	4.32915	1.01888
3	161081_at	Cpeb2	cytoplasmic polyadenylation element binding protein 2	0	0.463778	5.02643	1.72439
3	161114_i_at	Nip7	nuclear import 7 homolog (S. cerevisiae)	0	0.167882	4.86107	0.344329
3	161245_r_at	Klhl21	kelch-like 21 (Drosophila)	0	3.1529	5.7899	-0.365585
3	161283_i_at	---	---	0	3.39784	4.62168	3.26665
3	161300_r_at	---	---	0	2.58875	4.95049	0.925733
3	161305_r_at	Usp4	ubiquitin specific peptidase 4 (proto-oncogene)	0	0.36092	5.06913	1.82067
3	161306_r_at	Ttc39b	tetratricopeptide repeat domain 39B	0	2.92012	5.61099	1.22676
3	161368_r_at	Cyp1b1	cytochrome P450, family 1, subfamily b, polypeptide 1	0	4.08235	6.62299	-0.824416
3	161375_at	---	---	0	-0.0417682	5.15355	2.19685
3	161418_r_at	Nr5a1	nuclear receptor subfamily 5, group A, member 1	0	4.08768	4.61785	2.8748
3	161491_r_at	Fbxo3	F-box protein 3	0	3.54597	4.61262	0.0950389
3	161531_r_at	---	---	0	3.12428	4.51235	2.46496
3	161583_at	Mapk1	mitogen-activated protein kinase 1	0	2.97742	5.46848	0.554233
3	161589_at	Naa10	N(alpha)-acetyltransferase 10, NatA catalytic subunitNalpha acetyltransferase 10	0	1.16038	5.39865	0.669483
3	161592_at	Tuba4a	Tubulin, alpha 4A	0	0.30949	4.66229	0.574592
3	161597_r_at	Mrpl49	mitochondrial ribosomal protein L49	0	1.56588	4.70442	1.23095
3	161604_r_at	Kifap3	Kinesin-associated protein 3	0	3.97014	5.114	-0.00984715
3	161622_f_at	Lman1	lectin, mannose-binding, 1	0	2.45146	4.94669	2.15681
3	161635_f_at	Snhg6	small nucleolar RNA host gene (non-protein coding) 6	0	2.09375	4.05163	1.17788
3	161646_r_at	Klhdc2	kelch domain containing 2	0	3.57357	4.41494	-0.14536
3	161669_r_at	Naca	nascent polypeptide-associated complex alpha polypeptide	0	-1.78345	5.38537	1.77715
3	161714_f_at	Maoa	monoamine oxidase A	0	4.60854	1.21805	-0.347534
3	161764_r_at	Stac	src homology three (SH3) and cysteine rich domain	0	2.06536	6.64834	3.10888
3	161801_r_at	Sema3b	sema domain, immunoglobulin domain (Ig), short basic domain, secreted, (semaphorin) 3B	0	0.719962	4.29674	0.316559
3	161815_f_at	Gm2083 /// LOC100048884 /// LOC100861909 /// Mup1 /// Mup10 /// Mup11 /// Mup12 /// Mup13 /// Mup14 /// Mup15 /// Mup16 /// Mup17 /// Mup19 /// Mup2 /// Mup3 /// Mup7 /// Mup8 /// Mup9	major urinary protein LOC100048885 /// novel member of the major urinary protein (Mup) gene family /// major urinary protein 2-like /// major urinary protein 1 /// major urinary protein 10 /// major urinary protein 11 /// major urinary protein 12 /// major urinary protein 13 /// major urinary protein 14 /// major urinary protein 15 /// major urinary protein 16 /// major urinary protein 17 /// maj…	0	4.97695	2.74468	1.34814
3	161858_f_at	Rb1	retinoblastoma 1	0	2.21849	6.3427	4.75561
3	161861_i_at	Cd82	CD82 antigen	0	4.28866	3.95222	-0.0353156
3	161863_r_at	Cd3d	CD3 antigen, delta polypeptide	0	-1.46033	4.85133	1.25325
3	161892_r_at	Dsp	desmoplakin	0	2.04432	4.14033	0.326725
3	161959_f_at	Lrrn1	leucine rich repeat protein 1, neuronal	0	4.52292	2.55812	0.00700772
3	161962_f_at	Mfap4	microfibrillar-associated protein 4	0	3.46217	5.38192	0.673163
3	162035_f_at	Vav2	Vav 2 oncogene	0	2.091	4.84175	1.58441
3	162076_r_at	Gria2	glutamate receptor, ionotropic, AMPA2 (alpha 2)	0	4.17784	5.64076	1.99455
3	162090_i_at	Ankzf1	ankyrin repeat and zinc finger domain containing 1	0	-0.419339	4.88922	1.54495
3	162129_f_at	Ppfibp2	PTPRF interacting protein, binding protein 2 (liprin beta 2)	0	2.59685	4.2797	3.30829
3	162140_i_at	Dhx30	DEAH (Asp-Glu-Ala-His) box polypeptide 30	0	1.69115	4.7203	0.485783
3	162230_r_at	Rbbp9	retinoblastoma binding protein 9	0	3.66041	5.64167	1.54488
3	162255_s_at	Scn1a	sodium channel, voltage-gated, type I, alpha	0	1.22506	4.86461	1.39095
3	162374_r_at	Myh8	myosin, heavy polypeptide 8, skeletal muscle, perinatal	0	4.28688	5.82973	1.08769
3	92283_s_at	Il4	interleukin 4	0	4.98062	3.01917	0.164637
3	92380_r_at	Ptprz1	protein tyrosine phosphatase, receptor type Z, polypeptide 1	0	-1.64445	5.37963	1.84201
3	92421_at	Wdsub1	WD repeat, SAM and U-box domain containing 1	0	2.8281	4.11811	0.202729
3	92529_s_at	Arnt	aryl hydrocarbon receptor nuclear translocator	0	3.73663	3.51583	-0.515546
3	92750_s_at	Wnt10b	wingless related MMTV integration site 10b	0	0.229323	4.60888	1.50744
3	92839_f_at	Snrpb2	U2 small nuclear ribonucleoprotein B	0	0.973441	5.83105	3.49962
3	92877_at	Tgfbi	transforming growth factor, beta induced	0	3.11158	5.46626	3.22589
3	93107_r_at	Tcrb-J	T cell receptor beta, joining region	0	3.1834	5.1914	1.12814
3	93226_i_at	Ighm /// Ighv10-3	Immunoglobulin heavy constant mu /// Immunoglobulin heavy variable V10-3	0	2.23597	4.89677	0.682309
3	93387_at	Kera	keratocan	0	3.64042	4.18723	2.72726
3	93457_at	Crygb	crystallin, gamma B	0	0.652193	5.87022	-0.426555
3	93523_at	Calr	calreticulin	0	2.68961	4.49379	1.79493
3	93605_r_at	Cadm1	cell adhesion molecule 1	0	3.17295	4.40563	0.851961
3	93646_at	Gm4887 /// Twf1	predicted gene 4887 /// twinfilin, actin-binding protein, homolog 1 (Drosophila)	0	0.888111	5.80186	1.06523
3	93833_s_at	Hist1h2bc /// Hist1h2be /// Hist1h2bg	histone cluster 1, H2bc /// histone cluster 1, H2be /// histone cluster 1, H2bg	0	-0.0943718	4.29177	2.48208
3	93858_at	Cxcl10	chemokine (C-X-C motif) ligand 10	0	2.75424	4.9341	1.68204
3	93905_at	Cd80	CD80 antigen	0	0.283498	4.25604	2.33607
3	93976_at	Cab39	calcium binding protein 39	0	4.19214	4.58826	2.76165
3	93978_at	B3galnt2	UDP-GalNAc:betaGlcNAc beta 1,3-galactosaminyltransferase, polypeptide 2	0	0.699651	4.62567	2.53937
3	94006_at	Azi2	5-azacytidine induced gene 2	0	2.07914	6.07503	-0.0837687
3	94108_at	Pik3c2g	phosphatidylinositol 3-kinase, C2 domain containing, gamma polypeptide	0	1.28366	4.63315	2.47827
3	94113_at	---	---	0	1.96312	5.29916	1.87323
3	94115_at	Npy5r	neuropeptide Y receptor Y5	0	1.84321	4.75016	-0.00887035
3	94318_at	Apoh	apolipoprotein H	0	2.13128	4.12465	0.162277
3	94387_at	Spata5	spermatogenesis associated 5	0	2.67156	3.96914	-0.799793
3	94390_at	Akap8	A kinase (PRKA) anchor protein 8	0	-0.455943	3.61896	1.50707
3	94445_at	Pls3	plastin 3 (T-isoform)	0	0.578505	4.53082	1.25209
3	94693_at	---	---	0	1.58495	4.27168	0.231263
3	94715_at	Cyp1a1	cytochrome P450, family 1, subfamily a, polypeptide 1	0	2.622	4.27027	2.38629
3	94761_at	Ccl7	chemokine (C-C motif) ligand 7	0	1.40682	5.73861	0.323066
3	94910_at	Nde1	nuclear distribution gene E homolog 1 (A nidulans)	0	3.37753	4.40351	3.68368
3	94921_i_at	Pnpo	Pyridoxine 5'-phosphate oxidase	0	1.48869	7.14941	-0.230942
3	95054_at	Tars	threonyl-tRNA synthetase	0	2.81115	4.31503	2.70241
3	95056_r_at	Dynlt3	dynein light chain Tctex-type 3	0	3.61048	5.29886	2.76159
3	95078_at	Fam82a2	family with sequence similarity 82, member A2	0	2.16276	4.1	1.82294
3	95122_g_at	Pole4	polymerase (DNA-directed), epsilon 4 (p12 subunit)	0	1.54422	4.84664	2.48414
3	95144_at	Arpc1a	actin related protein 2/3 complex, subunit 1A	0	2.42024	4.15427	2.65803
3	95291_r_at	---	---	0	1.28191	5.23359	-0.343484
3	95356_at	Apoe	apolipoprotein E	0	0.980829	4.89595	2.39364
3	95395_at	Ythdf3	YTH domain family 3	0	1.80561	4.37216	2.9207
3	95522_i_at	Zfp68	zinc finger protein 68	0	2.57085	4.04529	2.05204
3	95879_at	Asf1a	ASF1 anti-silencing function 1 homolog A (S. cerevisiae)	0	0.766267	5.88021	2.92917
3	95911_at	Hnrnpab	heterogeneous nuclear ribonucleoprotein A/B	0	0.847151	4.23418	0.790078
3	95914_at	Dido1	death inducer-obliterator 1	0	-0.521694	3.97585	2.4253
3	95987_at	---	---	0	2.44457	4.2808	1.14836
3	96013_r_at	Matr3	matrin 3	0	1.50873	4.2493	0.971852
3	96048_at	Hrsp12	heat-responsive protein 12	0	3.23232	4.34152	2.27299
3	96482_at	---	---	0	2.9977	4.26804	0.863658
3	96499_at	AI594671	expressed sequence AI594671	0	-0.169942	4.8262	1.73033
3	96516_at	Srgap2	SLIT-ROBO Rho GTPase activating protein 2	0	0.888215	4.52161	0.163637
3	96551_at	Clec4e	C-type lectin domain family 4, member e	0	2.05169	4.3943	1.41011
3	96554_r_at	Taf15	TAF15 RNA polymerase II, TATA box binding protein (TBP)-associated factor	0	4.10551	3.01948	2.01617
3	96566_at	Tgm3	transglutaminase 3, E polypeptide	0	0.51797	5.69391	2.46784
3	96666_at	Ntan1	N-terminal Asn amidase	0	1.08403	4.6059	2.14418
3	96709_at	1110008P14Rik	RIKEN cDNA 1110008P14 gene	0	2.83417	4.72063	3.45048
3	96749_f_at	Tmem30b	transmembrane protein 30B	0	2.02279	6.13561	4.35674
3	97157_at	Nkx3-1	NK-3 transcription factor, locus 1 (Drosophila)	0	2.31105	4.10322	1.32627
3	97173_f_at	H2-K2 /// H2-Q2	histocompatibility 2, K region locus 2 /// histocompatibility 2, Q region locus 2	0	3.45312	4.86418	0.415765
3	97236_r_at	Apobec2	apolipoprotein B mRNA editing enzyme, catalytic polypeptide 2	0	3.17572	4.07004	1.55478
3	97239_at	Ubxn1	UBX domain protein 1	0	-0.350687	4.23759	2.2283
3	97253_at	Tpd52l2	tumor protein D52-like 2	0	0.073675	4.22021	1.71032
3	97296_at	Mrpl44	mitochondrial ribosomal protein L44	0	4.27139	4.10021	1.56902
3	97533_at	Fcgrt	Fc receptor, IgG, alpha chain transporter	0	2.22511	4.14452	1.71519
3	97764_at	Ros1	Ros1 proto-oncogene	0	4.14105	1.86005	2.82922
3	97765_g_at	Ros1	Ros1 proto-oncogene	0	2.72649	4.32242	1.20317
3	97768_at	Dsc2	desmocollin 2	0	3.48228	5.30384	2.35593
3	97853_at	Psip1	PC4 and SFRS1 interacting protein 1	0	3.81765	4.68688	3.26209
3	97896_r_at	Hat1	histone aminotransferase 1	0	1.0543	4.569	1.14516
3	98005_at	Pkia	protein kinase inhibitor, alpha	0	0.227005	4.36915	2.30983
3	98072_r_at	Dck	deoxycytidine kinase	0	3.17926	3.04181	4.34668
3	98285_at	Zfp146	zinc finger protein 146	0	1.78727	4.50645	0.235045
3	98299_s_at	Slfn3 /// Slfn4	schlafen 3 /// schlafen 4	0	1.72231	5.5081	-0.313487
3	99126_at	Xist	inactive X specific transcripts	0	1.49046	4.33477	1.4748
3	99129_at	Psmg2	proteasome (prosome, macropain) assembly chaperone 2	0	0.883783	4.30205	0.350559
3	99134_at	Gm3417 /// Gm3448 /// Tcte3	predicted gene 3417 /// predicted gene 3448 /// t-complex-associated testis expressed 3	0	1.6531	4.45337	1.42104
3	99433_at	Pstpip2	proline-serine-threonine phosphatase-interacting protein 2	0	3.94925	5.85863	-0.735002
3	99513_at	Pla2g4a	phospholipase A2, group IVA (cytosolic, calcium-dependent)	0	1.70272	4.007	1.34764
3	99576_at	Mgst3	microsomal glutathione S-transferase 3	0	0.424571	4.38108	1.03266
3	99659_r_at	Fahd1	fumarylacetoacetate hydrolase domain containing 1	0	0.134439	5.69918	2.74045
3	99893_at	Fgf13	fibroblast growth factor 13	0	2.05323	4.03823	0.511722
3	AFFX-TrpnX-3_at	---	---	0	3.7419	5.31239	2.32375
3	100308_at	Col8a1	collagen, type VIII, alpha 1	0	2.77202	4.48729	2.50743
3	100397_at	Tyrobp	TYRO protein tyrosine kinase binding protein	0	3.99966	2.86511	4.08202
3	100916_at	Slc22a1	solute carrier family 22 (organic cation transporter), member 1	0	0.888904	4.80021	3.75381
3	101086_f_at	Cnbp	cellular nucleic acid binding protein	0	2.32713	4.17779	4.37394
3	101484_at	Nbr1	neighbor of Brca1 gene 1	0	-0.622765	3.51563	2.93077
3	101634_at	LOC100046628 /// LOC100861774 /// Npm1	nucleophosmin-like /// uncharacterized LOC100861774 /// nucleophosmin 1	0	3.70764	3.77303	5.72353
3	101914_at	Angel2	angel homolog 2 (Drosophila)	0	2.75295	5.02267	2.93169
3	102982_at	B230308N11Rik	RIKEN cDNA B230308N11 gene	0	2.68638	4.16927	3.25289
3	103074_f_at	Gm12372 /// Taf9	predicted gene 12372 /// TAF9 RNA polymerase II, TATA box binding protein (TBP)-associated factor	0	2.3246	5.22954	4.87886
3	103407_at	1300017J02Rik	RIKEN cDNA 1300017J02 gene	0	1.19782	4.35075	4.37687
3	104004_at	Golim4	golgi integral membrane protein 4	0	3.13124	4.33218	2.96643
3	104163_at	Ipo8	importin 8	0	-0.184816	3.55588	3.94993
3	104643_at	Wwc1	WW, C2 and coiled-coil domain containing 1	0	2.96586	4.29324	3.29824
3	160150_f_at	Cnn3	calponin 3, acidic	0	3.15785	4.01766	4.85957
3	160432_at	U2af1l4	U2 small nuclear RNA auxiliary factor 1-like 4	0	1.12937	4.36091	2.30975
3	160502_at	Creg1	cellular repressor of E1A-stimulated genes 1	0	3.67413	3.82032	5.4741
3	160746_at	Rock1	Rho-associated coiled-coil containing protein kinase 1	0	4.49102	4.07597	4.47414
3	161774_f_at	Lypla1	lysophospholipase 1	0	-0.410559	3.65733	3.84738
3	162139_r_at	2310044H10Rik	RIKEN cDNA 2310044H10 gene	0	3.37557	4.52611	2.89493
3	92304_at	Piga	phosphatidylinositol glycan anchor biosynthesis, class A	0	3.12406	4.243	2.89198
3	93237_s_at	Tyms /// Tyms-ps	thymidylate synthase /// thymidylate synthase, pseudogene	0	0.661146	4.08103	4.23698
3	93250_r_at	Hmgb2	high mobility group box 2	0	3.46384	3.5862	4.50401
3	93324_at	Zfp36l1	zinc finger protein 36, C3H type-like 1	0	4.46395	4.61	5.50945
3	93337_at	Vps4b	vacuolar protein sorting 4b (yeast)	0	2.59441	4.64207	4.17585
3	93970_at	Ipo7	importin 7	0	2.30519	4.64427	3.22828
3	94370_at	Oit1	oncoprotein induced transcript 1	0	2.33988	5.27322	4.98416
3	94396_at	Ing1	inhibitor of growth family, member 1	0	-0.505423	3.76709	1.48102
3	94402_r_at	Hemgn	hemogen	0	1.05451	4.12427	4.55902
3	94818_at	Ogt	O-linked N-acetylglucosamine (GlcNAc) transferase (UDP-N-acetylglucosamine:polypeptide-N-acetylglucosaminyl transferase)	0	1.06279	3.88756	4.00547
3	95434_at	Arpc3	actin related protein 2/3 complex, subunit 3	0	1.17614	4.10819	3.61801
3	96834_at	Srsf9	serine/arginine-rich splicing factor 9	0	2.85227	4.10597	3.67324
3	97111_at	Trak2	trafficking protein, kinesin binding 2	0	2.78986	3.72182	4.18233
3	97207_f_at	Lypla1	lysophospholipase 1	0	2.99226	4.07998	4.09529
3	97502_at	Dld	dihydrolipoamide dehydrogenase	0	3.30869	4.99334	4.50225
3	98478_at	Ccng2	cyclin G2	0	1.05668	4.18652	3.64597
3	99559_at	Aldh3a2	aldehyde dehydrogenase family 3, subfamily A2	0	4.1009	3.44802	2.41832
3	99872_s_at	Ftl1 /// Ftl2 /// LOC100862446 /// LOC434624	ferritin light chain 1 /// ferritin light chain 2 /// ferritin light chain 1-like /// ferritin light chain 1-like	0	3.73052	2.97628	4.62773
4	100014_at	Tlk2	tousled-like kinase 2 (Arabidopsis)	0	0.700937	3.85553	-1.05491
4	100044_at	Cldn11	claudin 11	0	-3.29202	1.80781	-1.403
4	100049_at	Hmga1	high mobility group AT-hook 1	0	1.98237	2.58871	-2.05953
4	100065_r_at	Gja1	gap junction protein, alpha 1	0	0.281137	1.94634	-2.13107
4	100080_at	Bpifa2	BPI fold containing family A, member 2	0	0.238023	1.76664	-2.88008
4	100081_at	Stip1	stress-induced phosphoprotein 1	0	-0.133747	4.33807	0.267282
4	100100_at	Serpinb1a	serine (or cysteine) peptidase inhibitor, clade B, member 1a	0	1.15672	3.14733	-1.69996
4	100324_g_at	Amd1 /// Amd2	S-adenosylmethionine decarboxylase 1 /// S-adenosylmethionine decarboxylase 2	0	2.97055	0.540414	-1.51561
4	100334_f_at	Egfbp2	epidermal growth factor binding protein type B	0	1.62258	2.90065	-1.75393
4	100354_at	Tbx15	T-box 15	0	0.803757	4.24765	-0.584822
4	100355_g_at	Tbx15	T-box 15	0	0.676693	2.10275	-1.95313
4	100363_at	Syt9	synaptotagmin IX	0	0.19311	3.7369	-1.23064
4	100371_at	Gm5803 /// Hnrnpa1	predicted gene 5803 /// heterogeneous nuclear ribonucleoprotein A1	0	-1.74249	3.58428	-0.895966
4	100431_at	Lepr	leptin receptor	0	2.27963	2.9189	-1.5902
4	100470_at	Mapk10	mitogen-activated protein kinase 10	0	-0.54322	1.85258	-2.66783
4	100484_at	Mmp13	matrix metallopeptidase 13	0	-3.04451	1.71994	-1.50415
4	100544_at	Brd7	bromodomain containing 7	0	2.48809	2.83592	-1.22028
4	100567_at	Fabp4	fatty acid binding protein 4, adipocyte	0	-3.08031	0.930222	-0.20808
4	100670_at	Scn9a	sodium channel, voltage-gated, type IX, alpha	0	-0.703069	3.60118	0.293805
4	100685_at	Krt1	keratin 1	0	1.28935	2.78451	-1.38245
4	100699_at	Nfatc2ip	nuclear factor of activated T cells, cytoplasmic, calcineurin dependent 2 interacting protein	0	1.10353	2.77665	-2.37801
4	100746_at	---	---	0	1.26028	2.91752	-1.67755
4	100750_at	AA414903	expressed sequence AA414903	0	0.794745	1.16413	-2.8637
4	100839_at	---	---	0	-1.19227	3.14899	-0.484264
4	100926_at	---	---	0	-1.03165	2.85707	-3.08193
4	100954_at	Agfg1	ArfGAP with FG repeats 1	0	-3.15803	1.30299	-0.489394
4	100971_at	Tead3	TEA domain family member 3	0	0.847452	4.02818	0.096202
4	101022_at	Srsf1	serine/arginine-rich splicing factor 1	0	0.717324	3.54778	-0.491938
4	101063_at	Tnnc1	troponin C, cardiac/slow skeletal	0	0.318432	3.53148	-1.62057
4	101121_at	---	---	0	2.44825	2.93148	-1.17984
4	101153_at	Ofa	oncofetal antigen	0	-1.54957	2.19483	-2.7551
4	101176_at	Lcn4	lipocalin 4	0	0.782829	3.38828	-1.429
4	101200_at	Cyp19a1	cytochrome P450, family 19, subfamily a, polypeptide 1	0	-0.549656	2.16121	-2.72876
4	101204_at	---	---	0	0.840469	3.91224	-0.601467
4	101224_at	D8Ertd107e	DNA segment, Chr 8, ERATO Doi 107, expressed	0	2.34055	0.14594	-1.84725
4	101293_at	G6pd2	glucose-6-phosphate dehydrogenase 2	0	-1.02359	2.62782	-1.81925
4	101294_g_at	G6pd2 /// G6pdx	glucose-6-phosphate dehydrogenase 2 /// glucose-6-phosphate dehydrogenase X-linked	0	0.468798	3.61495	-1.62372
4	101313_r_at	---	---	0	-4.11281	1.89936	-1.10697
4	101314_at	---	---	0	1.36962	2.77317	-1.92208
4	101370_at	Kpna1	karyopherin (importin) alpha 1	0	1.16516	3.38107	-1.46939
4	101401_at	Bet1	blocked early in transport 1 homolog (S. cerevisiae)	0	-0.788172	3.71731	-1.03431
4	101404_at	Ccdc115	coiled-coil domain containing 115	0	0.637971	4.86048	-0.466049
4	101417_at	Dmrtb1	DMRT-like family B with proline-rich C-terminal, 1	0	-1.1182	2.55626	-2.42299
4	101480_at	Dnalc4	dynein, axonemal, light chain 4	0	0.819237	3.70561	-0.301595
4	101537_at	Ces1c	carboxylesterase 1C	0	1.77729	4.10935	-1.11948
4	101604_at	---	---	0	-1.61058	1.74732	-2.39944
4	101605_at	D3Ertd246e	DNA segment, Chr 3, ERATO Doi 246, expressed	0	0.403971	1.54953	-2.77778
4	101633_at	Igk	Immunoglobulin kappa chain complex	0	0.179104	3.20658	-1.8652
4	101666_at	Nr5a1	nuclear receptor subfamily 5, group A, member 1	0	-0.806169	3.48046	-2.37612
4	101690_r_at	---	---	0	-2.46416	2.8625	-0.998952
4	101691_s_at	C77405	expressed sequence C77405	0	0.193602	3.58404	-0.606843
4	101725_at	B3galt1	UDP-Gal:betaGlcNAc beta 1,3-galactosyltransferase, polypeptide 1	0	0.152297	3.18385	-1.05781
4	101742_at	Vmn2r1	vomeronasal 2, receptor 1	0	-0.418899	3.31177	-1.99521
4	101746_i_at	Igh-VJ558	Immunoglobulin heavy chain (J558 family)	0	-0.300029	3.90039	-2.8416
4	101749_at	Igh-VJ558 /// Ighm	immunoglobulin heavy chain (J558 family) /// immunoglobulin heavy constant mu	0	1.16121	1.59849	-2.95766
4	101783_i_at	---	---	0	2.0195	2.96813	-1.26502
4	101796_at	Pcdh7	protocadherin 7	0	0.100022	2.75014	-1.62599
4	101803_at	Muc5ac	mucin 5, subtypes A and C, tracheobronchial/gastric	0	-0.024829	2.37634	-3.27795
4	101816_at	Serpinb3a	serine (or cysteine) peptidase inhibitor, clade B (ovalbumin), member 3A	0	0.311667	1.35812	-2.64246
4	101845_s_at	Csprs /// Gm15433 /// Gm2619 /// Gm2666 /// Gm7592 /// Gm7609 /// LOC100041903 /// LOC100503923	component of Sp100-rs /// predicted pseudogene 15433 /// predicted gene 2619 /// predicted gene 2666 /// predicted gene 7592 /// predicted pseudogene 7609 /// uncharacterized LOC100041903 /// uncharacterized LOC100503923	0	0.485242	4.38245	-0.959241
4	101859_at	Aqp7	aquaporin 7	0	-1.05039	3.18091	0.53419
4	101902_at	Rbpj	recombination signal binding protein for immunoglobulin kappa J region	0	-1.39024	2.9322	0.533868
4	101920_at	Pole2	polymerase (DNA directed), epsilon 2 (p59 subunit)	0	-1.29546	2.70905	-0.780356
4	102015_at	Ddx49	DEAD (Asp-Glu-Ala-Asp) box polypeptide 49	0	-0.202346	2.73339	-1.50245
4	102017_at	Prpf4b	PRP4 pre-mRNA processing factor 4 homolog B (yeast)	0	-0.403743	3.44832	-1.32001
4	102035_at	Tpmt	thiopurine methyltransferase	0	1.26647	2.45503	-1.92147
4	102061_at	Mlf1	myeloid leukemia factor 1	0	-0.145262	2.91139	-2.29693
4	102092_s_at	Ovgp1	oviductal glycoprotein 1	0	-0.0850757	3.79116	-1.07173
4	102100_f_at	Nt5c3l	5'-nucleotidase, cytosolic III-like	0	0.988162	1.55481	-2.45529
4	102104_f_at	Ms4a6c	membrane-spanning 4-domains, subfamily A, member 6C	0	-3.22151	1.23947	1.16515
4	102138_at	D13Ertd37e	DNA segment, Chr 13, ERATO Doi 37, expressed	0	-0.113962	3.27935	-1.50416
4	102164_at	Gja10	gap junction protein, alpha 10	0	0.0598832	4.55008	-0.970782
4	102211_r_at	Sec24b	Sec24 related gene family, member B (S. cerevisiae)	0	-0.479574	3.8539	0.776753
4	102213_at	Xirp1	xin actin-binding repeat containing 1	0	-1.06174	2.98634	-1.56001
4	102253_at	AF067063	cDNA sequence AF067063	0	-1.56421	2.90127	-1.46225
4	102284_at	Masp1	mannan-binding lectin serine peptidase 1	0	-0.547714	4.85589	-1.92018
4	102380_s_at	Hoxd4	homeobox D4	0	2.02675	3.75715	-1.35297
4	102558_at	Hist2h2be	histone cluster 2, H2be	0	0.0341723	1.97095	-2.33393
4	102674_at	Cnr2	cannabinoid receptor 2 (macrophage)	0	1.31697	1.67092	-2.67387
4	102677_at	Arhgdig	Rho GDP dissociation inhibitor (GDI) gamma	0	0.259092	3.53064	-0.67959
4	102720_at	Tek	endothelial-specific receptor tyrosine kinase	0	-1.05529	2.757	-1.3545
4	102728_f_at	Gzmd /// Gzme	granzyme D /// granzyme E	0	2.05553	3.47616	-2.55005
4	102739_s_at	Smr3a	submaxillary gland androgen regulated protein 3A	0	-0.286448	2.62857	-1.64726
4	102798_at	Adm	adrenomedullin	0	1.80751	2.36439	-1.73662
4	102801_at	Bglap-rs1	bone gamma-carboxyglutamate protein, related sequence 1	0	1.6183	2.85553	-1.38289
4	102858_at	Pkib	protein kinase inhibitor beta, cAMP dependent, testis specific	0	-0.75071	3.88343	0.36743
4	102872_f_at	Zfp51	zinc finger protein 51	0	-2.10532	1.92187	-1.04139
4	102900_at	Six3	sine oculis-related homeobox 3 homolog (Drosophila)	0	-2.09789	2.83648	-2.42779
4	102913_at	Bcl2a1a /// Bcl2a1b /// Bcl2a1d	B cell leukemia/lymphoma 2 related protein A1a /// B cell leukemia/lymphoma 2 related protein A1b /// B cell leukemia/lymphoma 2 related protein A1d	0	1.23181	2.49518	-2.63469
4	102950_at	Hemt1	hematopoietic cell transcript 1	0	0.118123	3.07978	-1.83186
4	102994_at	Stat4	signal transducer and activator of transcription 4	0	-1.08186	4.08965	-1.4649
4	103004_r_at	Cd44	CD44 antigen	0	-0.416618	3.82279	-1.63771
4	103022_at	Map3k1	mitogen-activated protein kinase kinase kinase 1	0	-0.448746	3.2083	-0.903454
4	103069_at	Lin9	lin-9 homolog (C. elegans)	0	-0.268743	3.06915	-1.05636
4	103087_at	Sult1a1	sulfotransferase family 1A, phenol-preferring, member 1	0	0.576647	3.90236	-0.827352
4	103199_at	Xcl1	chemokine (C motif) ligand 1	0	-0.429479	4.68812	-0.172873
4	103256_at	Ms4a4d	membrane-spanning 4-domains, subfamily A, member 4D	0	-2.44238	1.59012	-0.862499
4	103271_at	Lrp6	low density lipoprotein receptor-related protein 6	0	0.616348	2.05782	-2.58447
4	103279_at	Sh2d1a	SH2 domain protein 1A	0	-0.641242	3.02624	-1.52743
4	103292_at	Stc1	stanniocalcin 1	0	-1.56639	2.60285	-0.649212
4	103313_r_at	Esf1	ESF1, nucleolar pre-rRNA processing protein, homolog (S. cerevisiae)	0	-1.76828	2.51975	-1.83146
4	103328_at	Tank	TRAF family member-associated Nf-kappa B activator	0	-1.44455	3.08157	0.56032
4	103342_at	Eed	embryonic ectoderm development	0	-1.57808	2.49315	1.42656
4	103343_at	Fam110a	family with sequence similarity 110, member A	0	-1.71469	4.30807	0.569083
4	103472_at	BC053393	cDNA sequence BC053393	0	0.481568	5.36451	-1.37838
4	103532_at	Eomes	eomesodermin homolog (Xenopus laevis)	0	0.125934	4.25721	-2.00799
4	103577_at	Pfkfb3	6-phosphofructo-2-kinase/fructose-2,6-biphosphatase 3	0	0.527697	3.62127	-2.12437
4	103607_at	Gpx7	glutathione peroxidase 7	0	1.79672	4.17747	-0.97455
4	103649_at	Hao2	hydroxyacid oxidase 2	0	0.355638	2.5251	-3.06909
4	103676_at	C1qtnf1	C1q and tumor necrosis factor related protein 1	0	0.237694	3.09717	-1.46971
4	103682_at	C80913	expressed sequence C80913	0	0.102775	4.01898	-0.567863
4	103684_at	Tekt2	tektin 2	0	-0.0819405	2.51832	-1.65257
4	103702_i_at	Slc22a30	solute carrier family 22, member 30	0	1.16868	3.15354	-1.21951
4	103714_at	Iyd	iodotyrosine deiodinase	0	-0.335648	4.07589	-0.306271
4	103734_at	Ahi1	Abelson helper integration site 1	0	1.69592	3.99652	-0.89672
4	103761_at	Tfcp2l1	transcription factor CP2-like 1	0	-2.27273	1.90666	-1.20604
4	103769_at	Il1rap	interleukin 1 receptor accessory protein	0	0.434396	4.02564	-0.28362
4	103794_i_at	Timd2	T cell immunoglobulin and mucin domain containing 2	0	-0.719939	2.45107	-1.67179
4	103799_at	Mtmr9	myotubularin related protein 9	0	1.04134	1.89735	-2.56317
4	103953_at	Sec22b	SEC22 vesicle trafficking protein homolog B (S. cerevisiae)	0	2.38132	0.113935	-1.89978
4	103998_at	Kif16b	kinesin family member 16B	0	-2.36871	1.97699	-1.48866
4	104012_at	Gnrhr	gonadotropin releasing hormone receptor	0	2.12969	3.64656	-0.595439
4	104013_at	Gnrhr	gonadotropin releasing hormone receptor	0	0.925715	4.00181	-1.40069
4	104132_at	Cox4nb	COX4 neighbor	0	2.35542	3.78794	-0.711398
4	104181_at	Vnn3	vanin 3	0	-0.743749	2.85027	-1.30145
4	104216_at	Shoc2	soc-2 (suppressor of clear) homolog (C. elegans)	0	0.23675	4.37757	-0.611146
4	104222_f_at	Ggps1	geranylgeranyl diphosphate synthase 1	0	0.657878	3.72312	-0.471365
4	104233_at	Tead1	TEA domain family member 1	0	-0.530746	3.81509	-0.920952
4	104234_at	Mrps25	mitochondrial ribosomal protein S25	0	0.374684	2.93385	-1.19063
4	104270_at	Adrbk1	adrenergic receptor kinase, beta 1	0	-0.730866	3.61066	0.514093
4	104316_at	Gna13	guanine nucleotide binding protein, alpha 13	0	-1.00588	4.52922	-0.533508
4	104344_at	Klkb1	kallikrein B, plasma 1	0	-1.27608	2.95248	-2.30014
4	104499_at	Homer1	homer homolog 1 (Drosophila)	0	0.743726	2.49974	-1.52786
4	104635_r_at	Gjc1	gap junction protein, gamma 1	0	-1.44695	2.68043	-2.49006
4	104729_at	Gja4	gap junction protein, alpha 4	0	-0.27908	3.75823	-1.02299
4	104733_at	Cetn2	centrin 2	0	1.64732	3.97711	-0.728559
4	104737_at	2610528A11Rik	RIKEN cDNA 2610528A11 gene	0	1.77602	4.57797	-0.894452
4	104740_at	Tada1	transcriptional adaptor 1	0	-0.051362	2.63571	-1.58157
4	104748_s_at	Slc1a1	solute carrier family 1 (neuronal/epithelial high affinity glutamate transporter, system Xag), member 1	0	1.3175	2.42074	-1.93162
4	104751_at	Prph	peripherin	0	0.0777765	2.87703	-1.51684
4	160122_at	Asrgl1	asparaginase like 1	0	2.28448	2.86709	-1.38952
4	160143_r_at	Sycp3	synaptonemal complex protein 3	0	-0.739629	4.13871	-0.794561
4	160170_at	Stmn3	stathmin-like 3	0	-0.686309	3.66409	-0.714963
4	160219_r_at	Meig1	meiosis expressed gene 1	0	0.0328874	3.3373	-0.775026
4	160247_at	Ube2v2	ubiquitin-conjugating enzyme E2 variant 2	0	0.427214	3.14842	-0.873968
4	160351_at	Rnpep	arginyl aminopeptidase (aminopeptidase B)	0	-1.03746	1.96971	-2.35386
4	160368_at	Srsf7	serine/arginine-rich splicing factor 7	0	1.6616	3.68107	-1.22407
4	160436_at	Sulf2	sulfatase 2	0	1.75605	2.82808	-1.63356
4	160443_at	Prl3b1	prolactin family 3, subfamily b, member 1	0	0.160914	4.51817	-1.46307
4	160459_r_at	Cct6a	chaperonin containing Tcp1, subunit 6a (zeta)	0	-0.610661	2.92957	-1.17325
4	160504_at	Ceacam12	carcinoembryonic antigen-related cell adhesion molecule 12	0	-0.36549	3.12976	-1.27755
4	160510_f_at	Krt13	keratin 13	0	1.06926	2.73195	-2.02717
4	160564_at	Lcn2	lipocalin 2	0	-2.04015	3.03246	0.507184
4	160570_at	Actn2	actinin alpha 2	0	-0.949712	1.59831	-2.45377
4	160594_at	Col17a1	collagen, type XVII, alpha 1	0	0.276999	4.28276	-0.613183
4	160596_at	Med11	mediator of RNA polymerase II transcription, subunit 11 homolog (S. cerevisiae)	0	-0.207419	1.53705	-2.57508
4	160615_at	Pias3	protein inhibitor of activated STAT 3	0	0.369259	3.97661	-1.49305
4	160666_at	Actr6	ARP6 actin-related protein 6	0	-0.301051	3.61311	-1.24257
4	160678_at	Tspan12	tetraspanin 12	0	0.187393	4.29165	-1.65205
4	160724_at	Med20	mediator complex subunit 20	0	0.15065	4.12933	-0.472877
4	160733_at	Akr1c21	aldo-keto reductase family 1, member C21	0	-1.30687	2.24282	-2.2211
4	160753_at	Myh3	myosin, heavy polypeptide 3, skeletal muscle, embryonic	0	1.74037	4.43559	-1.63636
4	160784_r_at	2610039C10Rik	RIKEN cDNA 2610039C10 gene	0	-1.99131	2.30369	-0.667668
4	160795_at	Scamp1	secretory carrier membrane protein 1	0	-0.469045	4.66165	-0.906818
4	160810_r_at	2510022D24Rik	RIKEN cDNA 2510022D24 gene	0	-0.579631	2.2878	-2.52359
4	160842_at	Kin	antigenic determinant of rec-A protein	0	0.194991	2.82692	-1.22459
4	160858_at	2310061C15Rik	RIKEN cDNA 2310061C15 gene	0	1.11537	3.3359	-1.54186
4	160956_r_at	Guf1	GUF1 GTPase homolog (S. cerevisiae)	0	0.425501	3.21579	-1.20081
4	160973_at	C330027C09Rik	RIKEN cDNA C330027C09 gene	0	-3.41113	1.13749	0.232205
4	161017_at	Ndc80	NDC80 homolog, kinetochore complex component (S. cerevisiae)	0	-1.24902	3.38508	-1.10392
4	161035_at	Kif9	kinesin family member 9	0	-0.984232	3.02552	-1.7793
4	161055_r_at	6330409N04Rik	RIKEN cDNA 6330409N04 gene	0	-0.302541	3.90608	-0.982765
4	161062_r_at	Rufy3	RUN and FYVE domain containing 3	0	-0.243086	3.32431	-1.57181
4	161068_at	Fmr1nb	fragile X mental retardation 1 neighbor	0	-3.43259	2.1005	-0.722185
4	161069_at	Neurog1	neurogenin 1	0	-3.44844	2.22203	-1.14617
4	161086_at	Lin7c	lin-7 homolog C (C. elegans)	0	-2.55901	1.63045	-1.68658
4	161089_r_at	Akap8	A kinase (PRKA) anchor protein 8	0	2.28595	0.696666	-2.87776
4	161225_r_at	Cry1	cryptochrome 1 (photolyase-like)	0	1.71719	3.80461	-2.61834
4	161255_at	Vdac2	voltage-dependent anion channel 2	0	-0.101847	3.53523	-1.69575
4	161274_at	---	---	0	-0.079258	2.12149	-3.11002
4	161277_r_at	Tor3a	torsin family 3, member A	0	0.149083	3.11095	-1.25725
4	161288_r_at	Lman1	lectin, mannose-binding, 1	0	-0.551932	2.02476	-2.49741
4	161296_r_at	B930003M22Rik	RIKEN cDNA B930003M22 gene	0	0.504071	1.79703	-2.23542
4	161299_r_at	---	---	0	-0.966643	2.72852	-1.80187
4	161314_r_at	Ubr4	ubiquitin protein ligase E3 component n-recognin 4	0	-1.24573	1.98634	-2.69876
4	161321_i_at	Apoe	apolipoprotein E	0	-0.499119	2.80527	-1.29709
4	161377_at	Emr1	EGF-like module containing, mucin-like, hormone receptor-like sequence 1	0	-0.8269	2.0407	-2.21028
4	161463_f_at	Nsg1	neuron specific gene family member 1	0	0.585955	4.35329	-1.22755
4	161475_f_at	Cox8c	cytochrome c oxidase, subunit VIIIc	0	1.51442	2.61716	-1.7441
4	161521_at	Ppp1r12c	protein phosphatase 1, regulatory (inhibitor) subunit 12C	0	-1.41418	2.80446	-1.20852
4	161536_r_at	Dusp6	dual specificity phosphatase 6	0	-2.47423	1.73042	0.274715
4	161574_r_at	Atp2c1	ATPase, Ca++-sequestering	0	-1.17545	3.69019	-1.07805
4	161582_r_at	Wbp11	WW domain binding protein 11	0	-3.20853	1.91303	-0.448467
4	161584_r_at	Elf1	E74-like factor 1	0	1.67108	0.95824	-3.03834
4	161616_f_at	Rprm	reprimo, TP53 dependent G2 arrest mediator candidate	0	-1.20418	2.41919	-3.01976
4	161649_f_at	Art5	ADP-ribosyltransferase 5	0	-0.0248573	3.9876	-0.937447
4	161700_i_at	Nsmaf	neutral sphingomyelinase (N-SMase) activation associated factor	0	-0.665539	3.0406	-1.68606
4	161704_r_at	Cd36	CD36 antigen	0	-1.92792	4.23195	-2.64307
4	161721_f_at	Cyp17a1	cytochrome P450, family 17, subfamily a, polypeptide 1	0	1.39782	3.04517	-1.49997
4	161731_at	Rrm1	ribonucleotide reductase M1	0	1.77122	2.30099	-2.34602
4	161733_at	Sqrdl	sulfide quinone reductase-like (yeast)	0	0.815815	3.96257	-0.584562
4	161744_f_at	Mark3	MAP/microtubule affinity-regulating kinase 3	0	0.960266	3.41456	-1.51023
4	161780_f_at	Crygb	crystallin, gamma B	0	-0.9151	1.65427	-2.45887
4	161794_i_at	Tmem191c	transmembrane protein 191C	0	-0.455702	2.7092	-2.94039
4	161795_r_at	Prpf39	PRP39 pre-mRNA processing factor 39 homolog (yeast)	0	0.208485	2.11387	-2.89795
4	161840_f_at	Klk1b3	kallikrein 1-related peptidase b3	0	-1.7498	2.79973	-1.4927
4	161867_f_at	Mos	Moloney sarcoma oncogene	0	1.81979	2.90168	-2.62156
4	161873_r_at	Gns	glucosamine (N-acetyl)-6-sulfatase	0	0.0555274	2.85443	-1.15173
4	161900_f_at	Adrb3	adrenergic receptor, beta 3	0	-3.09644	2.26193	-0.168566
4	161904_f_at	Cftr	cystic fibrosis transmembrane conductance regulator	0	-1.01381	2.75172	-1.67382
4	161921_f_at	Psmc5	protease (prosome, macropain) 26S subunit, ATPase 5	0	2.02444	1.58621	-1.97719
4	161932_r_at	Eogt	EGF domain-specific O-linked N-acetylglucosamine (GlcNAc) transferase	0	0.418722	4.1607	-1.98959
4	161940_r_at	Rnf103	ring finger protein 103	0	2.08309	3.63152	-3.66563
4	161958_at	Eef1g	Eukaryotic translation elongation factor 1 gamma	0	1.71169	2.72499	-3.70376
4	162075_r_at	Mpeg1	macrophage expressed gene 1	0	0.257906	4.27074	-0.782437
4	162111_r_at	Rprd1a	regulation of nuclear pre-mRNA domain containing 1A	0	-0.426658	4.37636	0.0158056
4	162120_at	---	---	0	2.2889	4.21431	-1.17231
4	162145_r_at	Pgs1	phosphatidylglycerophosphate synthase 1	0	2.61669	2.16342	-2.1521
4	162175_at	Dad1	defender against cell death 1	0	-1.19734	3.09339	-1.41251
4	162222_r_at	Eif4e	eukaryotic translation initiation factor 4E	0	1.64524	2.88595	-1.89468
4	162232_r_at	Rad51	RAD51 homolog (S. cerevisiae)	0	-0.162581	4.48541	0.0956485
4	162240_r_at	---	---	0	-1.3962	3.85412	-1.64856
4	162291_r_at	Tmem168	transmembrane protein 168	0	-0.0747978	4.17955	0.0610381
4	162334_r_at	---	---	0	-0.200552	4.40852	-0.832017
4	162451_r_at	Fbxo3	F-box protein 3	0	-2.17231	2.32693	-1.9851
4	162465_i_at	Klhdc4	kelch domain containing 4	0	-0.85666	3.94087	-0.685773
4	162473_r_at	Ndufb2	NADH dehydrogenase (ubiquinone) 1 beta subcomplex, 2	0	0.628414	3.90281	-1.02558
4	162476_r_at	---	---	0	-2.07783	2.63082	-0.33043
4	92186_at	Arx	aristaless related homeobox	0	1.66493	3.1062	-1.09621
4	92195_at	Cebpg	CCAAT/enhancer binding protein (C/EBP), gamma	0	-1.86494	2.67589	0.582626
4	92207_at	Eln	elastin	0	2.25499	3.25576	-1.07926
4	92284_r_at	Il4	interleukin 4	0	0.842257	3.29113	-1.44005
4	92324_at	Klf17	Kruppel-like factor 17	0	-1.74305	3.66588	-2.73459
4	92332_at	Dlx2	distal-less homeobox 2	0	2.567	1.19644	-2.80792
4	92344_at	Hltf	helicase-like transcription factor	0	0.141455	2.06133	-3.42684
4	92346_at	Nefm	neurofilament, medium polypeptide	0	-0.112367	2.9824	-1.20587
4	92365_at	Figf	c-fos induced growth factor	0	0.15341	3.32919	-0.804532
4	92378_at	Ptprz1	protein tyrosine phosphatase, receptor type Z, polypeptide 1	0	-0.304647	3.89065	-0.694545
4	92396_at	Insig1	Insulin induced gene 1	0	0.8695	3.24247	-1.97569
4	92423_at	Pard6a	par-6 (partitioning defective 6,) homolog alpha (C. elegans)	0	-0.422648	1.72449	-2.67609
4	92441_at	Fap	fibroblast activation protein	0	-3.04173	1.37812	-0.987636
4	92455_at	BC100451	cDNA sequence BC100451	0	-0.458884	2.79344	-1.43216
4	92482_at	Fmnl1	formin-like 1	0	0.267027	2.1425	-1.98701
4	92498_at	Unc13b	unc-13 homolog B (C. elegans)	0	-1.60681	2.36596	-2.25612
4	92509_at	F12	coagulation factor XII (Hageman factor)	0	-0.0233118	3.10628	-3.18093
4	92510_at	Jag2	jagged 2	0	3.02893	0.22028	-1.5311
4	92534_at	Gem	GTP binding protein (gene overexpressed in skeletal muscle)	0	-0.749324	2.36789	-2.11699
4	92535_at	Ebf1	early B cell factor 1	0	-2.04302	2.67356	-2.01802
4	92572_at	Tnfaip1	tumor necrosis factor, alpha-induced protein 1 (endothelial)	0	3.92757	0.709611	-0.994395
4	92599_at	Pgam2	phosphoglycerate mutase 2	0	0.525448	3.4957	-1.31464
4	92601_at	Pnliprp1	pancreatic lipase related protein 1	0	0.916053	2.55907	-1.70744
4	92605_at	Umod	uromodulin	0	2.47631	1.15782	-1.7781
4	92638_at	Ppp2ca	protein phosphatase 2 (formerly 2A), catalytic subunit, alpha isoform	0	-3.11081	2.23903	0.374268
4	92661_at	Ptprv	protein tyrosine phosphatase, receptor type, V	0	-1.02522	3.289	-2.53723
4	92672_at	Gnas	GNAS (guanine nucleotide binding protein, alpha stimulating) complex locus	0	-2.53952	1.55908	-0.337059
4	92742_at	Ccl11	chemokine (C-C motif) ligand 11	0	-0.670988	2.24339	-2.69115
4	92784_at	Gba2	glucosidase beta 2	0	0.870871	4.08818	-0.874487
4	92792_at	Ucp2	uncoupling protein 2 (mitochondrial, proton carrier)	0	-0.311658	2.88181	-1.31482
4	92814_at	Cyp2j5	cytochrome P450, family 2, subfamily j, polypeptide 5	0	0.960748	3.54991	-0.599004
4	92896_s_at	Sim2	single-minded homolog 2 (Drosophila)	0	0.272267	3.50869	-1.33599
4	92901_at	Rara	retinoic acid receptor, alpha	0	0.874601	4.69573	-0.648042
4	92902_at	Mybl1	myeloblastosis oncogene-like 1	0	2.28255	3.59517	-0.507268
4	92906_at	Epha7	Eph receptor A7	0	-0.489565	3.58165	0.943824
4	92925_at	Cebpb	CCAAT/enhancer binding protein (C/EBP), beta	0	-1.01509	2.08163	-2.9074
4	92939_at	Gabra6	gamma-aminobutyric acid (GABA) A receptor, subunit alpha 6	0	0.0508262	4.05498	-0.798047
4	92970_at	Hoxa10	homeobox A10	0	-1.90702	2.73208	-3.28917
4	92984_g_at	Ptprj	protein tyrosine phosphatase, receptor type, J	0	1.4956	3.96804	-2.21408
4	93166_at	---	---	0	0.183791	3.69428	-1.72771
4	93204_r_at	Foxn2	forkhead box N2	0	3.27256	1.34766	-1.8988
4	93257_at	Ddx1	DEAD (Asp-Glu-Ala-Asp) box polypeptide 1	0	-2.34504	1.89955	0.00614926
4	93285_at	Dusp6	dual specificity phosphatase 6	0	0.779422	2.77399	-1.57118
4	93327_at	LOC100047518 /// Tax1bp3	tax1-binding protein 3-like /// Tax1 (human T cell leukemia virus type I) binding protein 3	0	0.467565	3.74408	-0.498235
4	93436_i_at	4632419I22Rik	RIKEN cDNA 4632419I22 gene	0	-0.951925	3.26348	-0.780741
4	93462_at	Ttc39b	tetratricopeptide repeat domain 39B	0	-0.526463	4.55069	0.498709
4	93542_at	Pter	phosphotriesterase related	0	2.03253	3.43192	-0.631988
4	93592_at	Apod	apolipoprotein D	0	3.16986	2.82349	-1.31364
4	93629_s_at	Folh1	folate hydrolase 1	0	-1.62664	3.77989	-2.74642
4	93640_s_at	Tex21	testis expressed gene 21	0	3.38367	1.16217	-2.52139
4	93718_at	Rab23	RAB23, member RAS oncogene family	0	-0.754398	3.83879	1.13145
4	93742_at	Tsen15	tRNA splicing endonuclease 15 homolog (S. cerevisiae)	0	-0.10077	1.88501	-2.27031
4	93806_at	Sh3bgrl	SH3-binding domain glutamic acid-rich protein like	0	-1.12427	3.05112	1.50253
4	93831_at	Nono	non-POU-domain-containing, octamer binding protein	0	0.898155	4.4054	-1.00376
4	93847_at	Ptprd	Protein tyrosine phosphatase, receptor type, D	0	2.69078	1.95313	-1.50398
4	93895_s_at	Itpr1	inositol 1,4,5-trisphosphate receptor 1	0	1.00297	2.82708	-2.2862
4	93898_at	Sgcb	sarcoglycan, beta (dystrophin-associated glycoprotein)	0	0.291548	5.31116	-0.553607
4	93961_at	Itgae	integrin alpha E, epithelial-associated	0	1.29231	3.40252	-0.694647
4	94005_at	Pmpcb	peptidase (mitochondrial processing) beta	0	-2.88426	1.46617	-0.222621
4	94019_at	Bzw1	basic leucine zipper and W2 domains 1	0	-0.799963	4.37613	-1.48793
4	94070_at	Gosr2	golgi SNAP receptor complex member 2	0	-2.35736	2.13617	-1.95523
4	94080_at	Sdha	succinate dehydrogenase complex, subunit A, flavoprotein (Fp)	0	2.1581	4.10672	-1.09658
4	94089_at	---	---	0	-0.108063	3.34364	-0.836483
4	94122_at	Myoc	myocilin	0	-0.518031	3.12642	-1.12586
4	94133_r_at	Mef2a	myocyte enhancer factor 2A	0	0.312636	2.91405	-1.41794
4	94137_at	Cxcr2	chemokine (C-X-C motif) receptor 2	0	0.233486	1.62955	-3.25671
4	94141_at	Fcer2a	Fc receptor, IgE, low affinity II, alpha polypeptide	0	1.0231	1.75121	-2.56175
4	94156_at	Nppc	natriuretic peptide type C	0	0.533894	4.16662	-0.129628
4	94181_at	Scrg1	scrapie responsive gene 1	0	-0.206185	3.55032	-1.07696
4	94198_at	Ppard	peroxisome proliferator activator receptor delta	0	0.0033428	2.14386	-2.02147
4	94201_at	Scn1a	sodium channel, voltage-gated, type I, alpha	0	1.05684	4.88929	-0.723406
4	94205_at	Epx	eosinophil peroxidase	0	0.825995	4.17909	-0.479994
4	94238_at	Prss23	protease, serine, 23	0	-0.466995	3.69608	-2.06554
4	94243_at	Ckap5	cytoskeleton associated protein 5	0	-1.64824	2.77004	0.714932
4	94250_at	Eif3a	eukaryotic translation initiation factor 3, subunit A	0	2.5602	3.10134	-1.18034
4	94330_at	Npl	N-acetylneuraminate pyruvate lyase	0	-0.433326	3.76429	-1.78917
4	94337_at	Gas2	growth arrest specific 2	0	1.5716	4.60832	-3.56246
4	94355_at	Tubgcp4	tubulin, gamma complex associated protein 4	0	0.210833	2.6334	-1.49608
4	94389_at	Gm7846 /// LOC100044729 /// Lsm5	predicted gene 7846 /// U6 snRNA-associated Sm-like protein LSm5-like /// LSM5 homolog, U6 small nuclear RNA associated (S. cerevisiae)	0	0.732346	1.91361	-2.52412
4	94409_at	Ccdc12	coiled-coil domain containing 12	0	2.10645	0.0541328	-2.10182
4	94447_at	Krt77	keratin 77	0	1.46693	1.31001	-2.7385
4	94467_at	Etaa1	Ewing's tumor-associated antigen 1	0	0.547173	4.43023	-0.00631379
4	94510_at	Wdr77	WD repeat domain 77	0	-2.11082	1.90102	0.187119
4	94517_r_at	Penk	preproenkephalin	0	-2.26559	1.966	-1.57392
4	94539_f_at	Cyp2d12 /// Cyp2d9	cytochrome P450, family 2, subfamily d, polypeptide 12 /// cytochrome P450, family 2, subfamily d, polypeptide 9	0	-0.297321	3.61823	-0.718805
4	94624_at	Tsks	testis-specific serine kinase substrate	0	-0.384559	2.19732	-1.82265
4	94642_at	---	---	0	0.109476	2.2915	-2.34905
4	94710_g_at	Gcm2	glial cells missing homolog 2 (Drosophila)	0	0.569402	3.179	-2.18565
4	94738_s_at	Defa-rs2	defensin, alpha, related sequence 2	0	-0.442899	2.85337	-1.45479
4	94741_at	Prss40	protease, serine, 40	0	0.454242	3.4445	-1.71274
4	94773_at	Klk1b4	kallikrein 1-related pepidase b4	0	-0.609941	2.36922	-2.93621
4	94895_at	Ythdf2	YTH domain family 2	0	-2.45711	1.7424	-1.6113
4	94934_at	Agtr2	angiotensin II receptor, type 2	0	-0.692236	3.46144	-1.72028
4	94998_at	Rala	v-ral simian leukemia viral oncogene homolog A (ras related)	0	0.0291604	4.79129	-0.214035
4	95044_at	Med28	mediator of RNA polymerase II transcription, subunit 28 homolog (yeast)	0	-0.102067	5.29854	-0.338647
4	95232_at	Hnrnpl	heterogeneous nuclear ribonucleoprotein L	0	0.233271	2.73795	-1.29159
4	95313_at	F2r	coagulation factor II (thrombin) receptor	0	1.77537	3.44404	-1.14459
4	95315_at	Zfp14	zinc finger protein 14	0	-0.302518	3.13372	-1.03305
4	95325_at	Cyth1	cytohesin 1	0	0.647392	2.84109	-2.31225
4	95334_at	Ntrk3	neurotrophic tyrosine kinase, receptor, type 3	0	0.123768	2.81383	-1.64028
4	95343_at	Padi1	peptidyl arginine deiminase, type I	0	-1.01889	2.98721	1.02686
4	95364_at	Gna14	guanine nucleotide binding protein, alpha 14	0	-3.06241	2.31691	-2.32734
4	95396_at	---	---	0	-0.650308	4.05981	-0.354603
4	95467_at	Scoc	short coiled-coil protein	0	-2.71516	2.36302	-0.209159
4	95574_f_at	Cggbp1	CGG triplet repeat binding protein 1	0	-1.24061	2.84703	-1.23562
4	95634_at	0610010K14Rik /// Rnasek	RIKEN cDNA 0610010K14 gene /// ribonuclease, RNase K	0	0.306197	4.15472	-0.667879
4	95653_at	Mrpl37	mitochondrial ribosomal protein L37	0	-3.04583	1.91108	-0.143036
4	95655_at	Obfc2a	oligonucleotide/oligosaccharide-binding fold containing 2A	0	-1.36292	4.31724	-1.15019
4	95727_at	Apoa5	apolipoprotein A-V	0	-1.64079	2.43992	-2.40049
4	95783_g_at	Mageb1 /// Mageb2 /// Mageb3	melanoma antigen, family B, 1 /// melanoma antigen, family B, 2 /// melanoma antigen, family B, 3	0	-0.524868	3.0507	-1.06999
4	95853_at	---	---	0	1.05078	3.20698	-2.57788
4	95892_at	---	---	0	2.13122	3.53729	-0.80002
4	95919_at	---	---	0	0.217164	3.43767	-0.650106
4	95943_at	---	---	0	-0.422818	1.53627	-2.75543
4	95954_at	D7Ertd143e	DNA segment, Chr 7, ERATO Doi 143, expressed	0	0.166725	2.26412	-1.89009
4	95978_at	Atp13a3	ATPase type 13A3	0	-0.927684	3.66979	1.43804
4	95996_at	C80256	expressed sequence C80256	0	-0.85489	1.63923	-2.50042
4	96011_at	Matr3	matrin 3	0	-0.296662	1.66585	-2.85373
4	96065_at	Lxn	latexin	0	-0.163205	4.44747	-0.332936
4	96095_i_at	Hsdl2	hydroxysteroid dehydrogenase like 2	0	-1.95936	2.17177	-1.19522
4	96217_at	Polb	polymerase (DNA directed), beta	0	-2.473	2.4179	-0.238395
4	96269_at	Gm13502 /// Idi1	predicted gene 13502 /// isopentenyl-diphosphate delta isomerase	0	1.64273	0.665665	-2.36008
4	96332_at	Snx2	sorting nexin 2	0	0.802969	3.89513	-1.24496
4	96414_at	Setd1a	SET domain containing 1A	0	-0.608427	3.07932	-1.42824
4	96420_at	Itpr2	inositol 1,4,5-triphosphate receptor 2	0	-0.366691	3.73973	-1.18377
4	96431_at	D1Ertd83e	DNA segment, Chr 1, ERATO Doi 83, expressed	0	2.71974	1.71201	-1.34614
4	96481_at	Nhedc2	Na+/H+ exchanger domain containing 2	0	-2.92659	1.85161	0.187074
4	96496_g_at	Myt1l	myelin transcription factor 1-like	0	0.351308	3.93364	-1.495
4	96525_at	Il10ra	interleukin 10 receptor, alpha	0	1.39044	3.0517	-0.958499
4	96582_at	Ncam2	neural cell adhesion molecule 2	0	2.33842	2.9459	-1.88877
4	96599_at	Slc4a5	solute carrier family 4, sodium bicarbonate cotransporter, member 5	0	-1.93684	3.43955	-0.771356
4	96656_at	Wdr48	WD repeat domain 48	0	-1.98083	2.43255	-0.0579849
4	96679_at	Dnajb9	DnaJ (Hsp40) homolog, subfamily B, member 9	0	0.207313	4.70634	-1.19462
4	96730_at	Tpp2	tripeptidyl peptidase II	0	0.239881	4.26226	-1.31721
4	96738_at	Adam9	a disintegrin and metallopeptidase domain 9 (meltrin gamma)	0	-2.26026	1.95273	-0.56243
4	96742_at	Dpt	dermatopontin	0	-1.51705	2.50474	-0.89052
4	96780_at	2410022L05Rik	RIKEN cDNA 2410022L05 gene	0	-0.0348478	3.25989	-1.07492
4	96958_at	Cib1	calcium and integrin binding 1 (calmyrin)	0	1.49169	2.40295	-2.11824
4	96964_at	Igkv4-53 /// Igkv6-14 /// LOC672450	Immunoglobulin kappa variable 4-53 /// Immunoglobulin kappa variable 6-14 /// V(kappa) gene product	0	1.2907	3.94904	-1.44739
4	97089_at	Folh1	folate hydrolase 1	0	-1.15799	4.07086	-0.479914
4	97128_at	Il5ra	interleukin 5 receptor, alpha	0	0.152998	3.17714	-1.46199
4	97146_g_at	Erlin1	ER lipid raft associated 1	0	0.412651	3.14112	-1.65554
4	97190_f_at	---	---	0	-0.96466	4.23285	1.06963
4	97195_at	Gnai1	guanine nucleotide binding protein (G protein), alpha inhibiting 1	0	2.25229	1.99867	-2.24611
4	97199_at	Cpne1	copine I	0	1.93188	3.26468	-0.823197
4	97206_at	Spint1	serine protease inhibitor, Kunitz type 1	0	1.47152	3.48321	-1.23091
4	97277_at	Triap1	TP53 regulated inhibitor of apoptosis 1	0	-2.25095	3.57967	1.16238
4	97300_at	Flna	filamin, alpha	0	-0.746535	3.43987	0.76818
4	97367_at	Akap1	A kinase (PRKA) anchor protein 1	0	2.3391	2.6647	-1.47999
4	97444_at	Ifi30	interferon gamma inducible protein 30	0	-0.765919	2.54985	-2.02218
4	97474_r_at	Ptn	pleiotrophin	0	2.98525	-0.0923126	-2.14334
4	97487_at	Serpine2	serine (or cysteine) peptidase inhibitor, clade E, member 2	0	0.5643	1.8198	-2.28666
4	97554_at	BC005624	cDNA sequence BC005624	0	1.96135	3.17195	-0.829302
4	97651_at	Polk	polymerase (DNA directed), kappa	0	-1.11502	3.08294	-2.34327
4	97667_at	---	---	0	2.58582	1.50938	-1.92594
4	97678_r_at	Cts7	cathepsin 7	0	-0.24098	5.57757	-1.20886
4	97683_at	---	---	0	-1.41652	2.23692	-2.95012
4	97692_at	Htr2c	5-hydroxytryptamine (serotonin) receptor 2C	0	3.72077	2.24933	-0.728479
4	97697_at	Rpl7	ribosomal protein L7	0	1.97248	3.34283	-0.994806
4	97709_at	Il7	interleukin 7	0	-0.274533	4.66712	-0.909968
4	97718_at	Ctla4	cytotoxic T-lymphocyte-associated protein 4	0	0.17121	3.26395	-1.4742
4	97729_at	Enc1	ectodermal-neural cortex 1	0	-0.707273	3.11252	-3.50128
4	97733_at	Adora2b	adenosine A2b receptor	0	0.250937	2.567	-1.95586
4	97809_at	Ehmt2	euchromatic histone lysine N-methyltransferase 2	0	-0.940923	2.93533	-1.6683
4	97926_s_at	Pparg	peroxisome proliferator activated receptor gamma	0	-0.936142	4.11945	-1.51956
4	98001_at	Arhgef1	Rho guanine nucleotide exchange factor (GEF) 1	0	0.925516	3.56359	-1.58145
4	98118_at	Ndufa1	NADH dehydrogenase (ubiquinone) 1 alpha subcomplex, 1	0	1.10168	3.14597	-1.92726
4	98137_at	Car5a	carbonic anhydrase 5a, mitochondrial	0	0.109659	1.5734	-2.44004
4	98340_at	AA407331	expressed sequence AA407331	0	2.83094	0.910689	-1.22243
4	98347_at	Cdx4	caudal type homeobox 4	0	-0.0287929	2.01569	-1.9861
4	98363_at	Nxph2	neurexophilin 2	0	1.2011	3.24601	-0.939088
4	98413_at	Pdlim7	PDZ and LIM domain 7	0	0.232117	3.39059	-0.911754
4	98414_at	Zfp42	zinc finger protein 42	0	-0.288379	2.52527	-2.00654
4	98485_at	Rhpn2	rhophilin, Rho GTPase binding protein 2	0	2.67626	4.14815	-1.88442
4	98565_at	Gm6654 /// LOC100046297 /// Rps26	predicted pseudogene 6654 /// 40S ribosomal protein S26-like /// ribosomal protein S26	0	-1.22472	3.35773	0.275255
4	98570_at	Naca	Nascent polypeptide-associated complex alpha polypeptide	0	-0.728512	3.74241	0.949726
4	98603_s_at	Rangap1	RAN GTPase activating protein 1	0	-0.24576	3.08042	-1.50023
4	98613_at	Glod4	glyoxalase domain containing 4	0	-0.809759	2.00844	-3.29609
4	98730_at	Fgf17	fibroblast growth factor 17	0	-0.280079	3.93842	-2.09098
4	98766_at	Sh3bp5	SH3-domain binding protein 5 (BTK-associated)	0	-0.551695	3.16615	-1.90322
4	98772_at	Cxcl5	chemokine (C-X-C motif) ligand 5	0	-0.61037	3.45424	0.963567
4	98781_at	Grpr	gastrin releasing peptide receptor	0	1.9377	1.88779	-2.47641
4	98783_at	Gm10256 /// Gm10352 /// Gm3376 /// Gm4064 /// LOC100862365 /// LOC100862383 /// LOC100862394 /// LOC100862398 /// Rbmy1a1	predicted gene 10256 /// predicted gene 10352 /// predicted gene 3376 /// predicted gene 4064 /// RNA-binding motif protein, Y chromosome, family 1 member A1-like /// RNA-binding motif protein, Y chromosome, family 1 member A1-like /// RNA-binding motif protein, Y chromosome, family 1 member A1-like /// RNA-binding motif protein, Y chromosome, family 1 member A1-like /// RNA binding motif protein…	0	-0.329545	4.01378	-2.41302
4	98790_s_at	Meis1	Meis homeobox 1	0	-0.0631983	3.38032	-1.21621
4	98813_at	Rel	reticuloendotheliosis oncogene	0	1.21877	1.82965	-2.71391
4	98817_at	Fst	follistatin	0	0.324312	3.43328	-1.20221
4	98824_at	Irs1	insulin receptor substrate 1	0	-1.37039	2.82976	-0.419285
4	98836_at	Pdcd1	programmed cell death 1	0	0.378436	4.22154	-0.549199
4	98838_at	Pax9	paired box gene 9	0	-1.77844	2.22712	-1.58213
4	98863_at	Grik2	glutamate receptor, ionotropic, kainate 2 (beta 2)	0	-1.89613	3.64933	-1.79947
4	98891_at	1600012H06Rik	RIKEN cDNA 1600012H06 gene	0	1.21967	5.05533	-0.673634
4	98937_at	Tbrg1	transforming growth factor beta regulated gene 1	0	-2.00194	2.16439	0.637011
4	98940_at	Dars	aspartyl-tRNA synthetase	0	2.92151	0.843654	-1.59071
4	98941_r_at	Gpcpd1	glycerophosphocholine phosphodiesterase GDE1 homolog (S. cerevisiae)	0	-0.656508	1.85202	-2.22729
4	98974_at	Ighv14-2	immunoglobulin heavy variable 14-2	0	-1.539	3.85532	-1.64076
4	99011_at	Galnt3	UDP-N-acetyl-alpha-D-galactosamine:polypeptide N-acetylgalactosaminyltransferase 3	0	-1.27857	2.71691	-2.07533
4	99098_at	Fdps	farnesyl diphosphate synthetase	0	-0.109955	3.18821	-1.16832
4	99118_at	Prap1	proline-rich acidic protein 1	0	0.103496	2.68588	-1.94568
4	99167_at	Commd4	COMM domain containing 4	0	-1.98421	2.25041	0.333493
4	99172_at	Tfam	transcription factor A, mitochondrial	0	0.901561	4.14661	-0.682737
4	99198_at	Snora7a	small nucleolar RNA, H/ACA box 7A	0	-0.672203	3.17134	-1.4046
4	99330_at	Csf2ra	colony stimulating factor 2 receptor, alpha, low-affinity (granulocyte-macrophage)	0	0.660174	2.78872	-2.52192
4	99334_at	Ifng	interferon gamma	0	-0.274967	1.92982	-2.61945
4	99342_at	Gabrd	gamma-aminobutyric acid (GABA) A receptor, subunit delta	0	0.733959	3.41655	-0.832106
4	99386_at	Pou3f4	POU domain, class 3, transcription factor 4	0	0.221072	4.41271	-0.208724
4	99391_at	Mecom	MDS1 and EVI1 complex locus	0	-0.689529	2.08333	-2.28977
4	99402_at	Art2b	ADP-ribosyltransferase 2b	0	2.54704	1.33904	-1.55949
4	99425_at	Hmgcr	3-hydroxy-3-methylglutaryl-Coenzyme A reductase	0	-0.74733	3.73022	-0.414213
4	99438_at	Pi4ka	phosphatidylinositol 4-kinase, catalytic, alpha polypeptide	0	0.0648024	1.3142	-2.7624
4	99461_at	Hcls1	hematopoietic cell specific Lyn substrate 1	0	0.904874	2.63165	-1.57902
4	99530_at	Prl8a6	prolactin family 8, subfamily a, member 6	0	-0.976304	3.06085	0.0459307
4	99551_f_at	Gm10104	predicted gene 10104	0	2.17111	2.88202	-1.30922
4	99557_at	Nelf	nasal embryonic LHRH factor	0	-0.184986	2.3442	-1.85934
4	99605_at	---	---	0	1.45366	2.83885	-1.62202
4	99630_at	Mrpl54	mitochondrial ribosomal protein L54	0	0.152112	4.13027	0.269285
4	99646_at	Ppt1	palmitoyl-protein thioesterase 1	0	-0.175137	3.50476	-0.644327
4	99671_at	Cfd	complement factor D (adipsin)	0	-0.344628	2.86747	-1.40509
4	99890_at	Pdgfb	platelet derived growth factor, B polypeptide	0	0.973611	4.0188	-0.210883
4	99964_at	Vdr	vitamin D receptor	0	1.21318	3.63127	-2.46036
4	99973_s_at	Kcnj15	potassium inwardly-rectifying channel, subfamily J, member 15	0	-1.57867	3.16869	-1.74239
4	AFFX-BioC-3_st	---	---	0	-1.05463	2.99163	-2.82411
4	AFFX-MurIL2_at	---	---	0	-0.786381	2.00249	-2.14645
4	101179_at	---	---	0	-0.0834813	1.89963	-3.31351
4	104762_r_at	Med27	mediator complex subunit 27	0	-0.6839	2.86807	-1.92007
4	161874_r_at	---	---	0	-2.42254	1.73326	-1.88453
4	AFFX-BioB-3_at	---	---	0	-0.025376	2.53335	-2.90669
4	AFFX-BioB-5_at	---	---	0	0.485706	2.84651	-2.12201
4	AFFX-BioB-M_at	---	---	0	0.270243	2.67364	-2.55649
4	AFFX-BioC-3_at	---	---	0	0.0720527	2.4525	-2.59596
4	AFFX-BioC-5_at	---	---	0	0.190007	2.48329	-2.72274
4	AFFX-BioDn-3_at	---	---	0	0.138043	2.60262	-2.39328
4	AFFX-BioDn-3_st	---	---	0	-0.177916	2.15457	-2.76335
4	AFFX-BioDn-5_at	---	---	0	-0.0034543	2.31627	-3.43575
4	AFFX-CreX-3_at	---	---	0	0.149063	2.38785	-2.59149
4	AFFX-CreX-5_at	---	---	0	-0.0588205	2.23043	-2.80106
4	AFFX-CreX-5_st	---	---	0	-0.377755	2.26666	-2.01126
4	101962_at	Ddx17	DEAD (Asp-Glu-Ala-Asp) box polypeptide 17	0	-2.87055	1.16287	1.13487
4	104539_at	Sult1b1	sulfotransferase family 1B, member 1	0	-2.87694	2.03277	0.147416
4	93272_at	Stk16	serine/threonine kinase 16	0	-1.17678	2.84334	1.53403
4	95451_at	Fam98a	family with sequence similarity 98, member A	0	-2.08728	2.62565	1.30566
5	100272_at	Kdm5d	lysine (K)-specific demethylase 5D	0	-1.21272	-2.7133	-4.39489
5	100340_at	Slc10a1	solute carrier family 10 (sodium/bile acid cotransporter family), member 1	0	0.872201	-0.53696	-3.79447
5	100398_at	Kif3a	kinesin family member 3A	0	0.777556	-0.322124	-3.49322
5	100405_at	Cbx3 /// Gm6917 /// LOC100862604	chromobox 3 /// predicted gene 6917 /// chromobox protein homolog 3-like	0	0.326559	0.73988	-3.39571
5	100445_f_at	Sprr1b	small proline-rich protein 1B	0	-3.18111	3.08779	-4.59768
5	100462_at	Arf6	ADP-ribosylation factor 6	0	-0.314843	1.00679	-3.06762
5	100505_at	Rit2	Ras-like without CAAX 2	0	-2.26243	1.90182	-3.72493
5	100523_r_at	Wbp5	WW domain binding protein 5	0	-1.54115	0.101941	-4.21462
5	100672_at	Myo5a	myosin VA	0	-1.52816	0.865846	-4.1062
5	100722_r_at	---	---	0	0.442653	-0.151752	-3.94779
5	100767_at	---	---	0	-3.07906	-0.215154	-4.25951
5	100979_at	Rnf138	ring finger protein 138	0	-0.886268	1.93126	-3.24493
5	101058_at	Amy1	amylase 1, salivary	0	-3.96713	1.18311	-4.16774
5	101154_at	AA517023	expressed sequence AA517023	0	-0.155659	1.36021	-3.12455
5	101164_at	Tnfsf4	tumor necrosis factor (ligand) superfamily, member 4	0	-0.714801	1.83932	-3.87404
5	101223_r_at	---	---	0	0.507974	-1.14543	-5.27416
5	101566_f_at	Gm2083 /// LOC100048884 /// LOC100861909 /// Mup1 /// Mup10 /// Mup11 /// Mup12 /// Mup13 /// Mup14 /// Mup15 /// Mup16 /// Mup17 /// Mup19 /// Mup2 /// Mup7 /// Mup8 /// Mup9	major urinary protein LOC100048885 /// novel member of the major urinary protein (Mup) gene family /// major urinary protein 2-like /// major urinary protein 1 /// major urinary protein 10 /// major urinary protein 11 /// major urinary protein 12 /// major urinary protein 13 /// major urinary protein 14 /// major urinary protein 15 /// major urinary protein 16 /// major urinary protein 17 /// maj…	0	-2.28173	0.519771	-4.71251
5	101629_s_at	Stx1b	syntaxin 1B	0	-3.73537	-2.13596	-4.14005
5	101663_s_at	---	---	0	0.973663	0.264692	-3.04529
5	101674_at	Stk36	Serine/threonine kinase 36 (fused homolog, Drosophila)	0	-3.13808	-1.04987	-4.23874
5	101693_f_at	Timm8a2	translocase of inner mitochondrial membrane 8 homolog a2 (yeast)	0	-0.135359	-3.10561	-5.11234
5	101701_at	Cdh8	cadherin 8	0	0.883195	-1.29171	-4.19309
5	101894_s_at	Aktip	thymoma viral proto-oncogene 1 interacting protein	0	-2.0789	-1.38014	-4.42253
5	101950_at	Gipc2	GIPC PDZ domain containing family, member 2	0	-1.25308	1.60296	-3.80156
5	101966_s_at	Rnf13	ring finger protein 13	0	-1.08694	1.09107	-3.18879
5	102031_at	Rnaseh1	ribonuclease H1	0	-1.945	-1.59414	-5.06835
5	102102_at	---	---	0	-4.3458	1.62264	-1.24111
5	102120_f_at	2410018L13Rik	RIKEN cDNA 2410018L13 gene	0	-2.50312	1.30817	-3.06139
5	102287_at	Cd247	CD247 antigen	0	-0.143121	1.0465	-4.02662
5	102653_at	Ryr2	ryanodine receptor 2, cardiac	0	-2.64954	1.82898	-2.05939
5	102703_s_at	Aqp4	aquaporin 4	0	-0.236119	1.33556	-3.21493
5	102709_at	Hira	histone cell cycle regulation defective homolog A (S. cerevisiae)	0	-1.00394	1.21047	-5.1502
5	102725_at	Kcnab1	potassium voltage-gated channel, shaker-related subfamily, beta member 1	0	-2.92392	-0.960327	-4.30763
5	102735_at	Tex9	testis expressed gene 9	0	0.461051	-1.24526	-4.10935
5	102816_at	Serpina3m	serine (or cysteine) peptidase inhibitor, clade A, member 3M	0	-0.36638	-0.975679	-4.78737
5	102818_at	Gm10058 /// Gm10096 /// Gm10147 /// Gm10230 /// Gm10486 /// Gm10487 /// Gm10488 /// Gm14525 /// Gm14632 /// Gm14819 /// Gm1993 /// Gm2003 /// Gm2012 /// Gm4297 /// Gm4836 /// Gm5169 /// Gm5934 /// Gm5935 /// Gm6121 /// Gm7365 /// LOC100862354 /// Slx	predicted gene 10058 /// predicted gene 10096 /// predicted gene 10147 /// predicted gene 10230 /// predicted gene 10486 /// predicted gene 10487 /// predicted gene 10488 /// predicted gene 14525 /// predicted gene 14632 /// predicted gene 14819 /// predicted gene 1993 /// predicted pseudogene 2003 /// predicted gene 2012 /// predicted gene 4297 /// predicted gene 4836 /// predicted gene 5169 ///…	0	0.402537	1.19389	-3.44495
5	102857_at	Akap4 /// LOC100503160	A kinase (PRKA) anchor protein 4 /// A-kinase anchor protein 4-like	0	-0.380312	-0.174018	-4.14773
5	102905_at	Casp4	caspase 4, apoptosis-related cysteine peptidase	0	-3.07166	1.00683	-0.782418
5	103003_i_at	Cd44	CD44 antigen	0	-2.75632	1.46396	-5.14478
5	103058_f_at	Tcp10a /// Tcp10b /// Tcp10c	t-complex protein 10a /// t-complex protein 10b /// t-complex protein 10c	0	0.183778	0.701657	-3.6171
5	103059_at	Fxyd3	FXYD domain-containing ion transport regulator 3	0	-0.748565	-2.65597	-4.24631
5	103224_at	Rab33a	RAB33A, member of RAS oncogene family	0	0.147101	1.14683	-4.29824
5	103239_at	Cdx2	caudal type homeobox 2	0	-2.96908	0.953063	-3.88364
5	103245_at	Cst8	cystatin 8 (cystatin-related epididymal spermatogenic)	0	0.0814075	0.717726	-3.65204
5	103332_at	Gpr125	G protein-coupled receptor 125	0	0.161389	1.37944	-3.26723
5	103469_at	Elovl3	elongation of very long chain fatty acids (FEN1/Elo2, SUR4/Elo3, yeast)-like 3	0	-0.800289	0.874297	-4.46953
5	103509_at	Tnfrsf9	tumor necrosis factor receptor superfamily, member 9	0	-1.10401	1.83088	-3.71019
5	103735_at	Wnt6	wingless-related MMTV integration site 6	0	-0.15118	0.991331	-3.93926
5	103847_at	LOC100038944 /// LOC100039271 /// LOC100039602 /// LOC100039614 /// LOC100039753 /// LOC100040564 /// LOC100041141 /// LOC100041168 /// LOC100042391 /// LOC100042440 /// LOC100042550 /// LOC100042563 /// LOC100042619 /// LOC100042649 /// LOC100861611 /// LOC100861704 /// LOC100861709 /// LOC100861769 /// LOC100861854 /// LOC100861868 /// LOC100861871 /// LOC100861873 /// LOC100861942 /// LOC10086…	Y-linked testis-specific protein 1-like /// Y-linked testis-specific protein 1-like /// Y-linked testis-specific protein 1-like /// uncharacterized LOC100039614 /// spermiogenesis specific transcript on the Y family member /// Y-linked testis-specific protein 1-like /// Y-linked testis-specific protein 1-like /// Y-linked testis-specific protein 1-like /// Y-linked testis-specific protein 1-like …	0	-4.60165	-2.80399	-2.95286
5	103896_f_at	Igfbp1	insulin-like growth factor binding protein 1	0	-0.401658	0.807183	-3.4328
5	104039_at	Prps1l3	phosphoribosyl pyrophosphate synthetase 1-like 3	0	-2.12942	-0.533883	-4.07046
5	104243_r_at	6530401N04Rik	RIKEN cDNA 6530401N04 gene	0	-1.36968	-0.605701	-4.54414
5	104457_at	Vps13c	Vacuolar protein sorting 13C (yeast)	0	0.403725	-1.52294	-3.61414
5	104493_at	---	---	0	-3.39356	-0.0569734	-4.17953
5	104556_at	Rimklb	ribosomal modification protein rimK-like family member B	0	-1.94043	-1.77598	-4.24294
5	104601_at	Thbd	thrombomodulin	0	-0.281576	-1.79641	-4.53758
5	104666_at	Zfp653	zinc finger protein 653	0	-2.91838	1.17258	-4.89193
5	104728_at	Pros1	protein S (alpha)	0	0.588992	0.834749	-3.20451
5	160264_s_at	Pcp4l1	Purkinje cell protein 4-like 1	0	-2.46509	-2.89667	-4.51042
5	160401_r_at	Cnot7	CCR4-NOT transcription complex, subunit 7	0	-0.965109	-1.89491	-6.17544
5	160487_at	Myl4	myosin, light polypeptide 4	0	-3.55555	1.05435	-0.600042
5	160586_r_at	Tchh	trichohyalin	0	-3.75697	1.39649	-2.56001
5	160604_at	Foxc1	forkhead box C1	0	1.41919	-0.39098	-3.43856
5	160606_r_at	Adamts1	a disintegrin-like and metallopeptidase (reprolysin type) with thrombospondin type 1 motif, 1	0	-2.05611	0.0167498	-4.13936
5	160610_at	Pcdha1 /// Pcdha10 /// Pcdha11 /// Pcdha12 /// Pcdha2 /// Pcdha3 /// Pcdha4 /// Pcdha5 /// Pcdha6 /// Pcdha7 /// Pcdha8 /// Pcdha9 /// Pcdhac1 /// Pcdhac2	protocadherin alpha 1 /// protocadherin alpha 10 /// protocadherin alpha 11 /// protocadherin alpha 12 /// protocadherin alpha 2 /// protocadherin alpha 3 /// protocadherin alpha 4 /// protocadherin alpha 5 /// protocadherin alpha 6 /// protocadherin alpha 7 /// protocadherin alpha 8 /// protocadherin alpha 9 /// protocadherin alpha subfamily C, 1 /// protocadherin alpha subfamily C, 2	0	-2.61208	2.0395	-2.59133
5	160692_at	Fcer1g	Fc receptor, IgE, high affinity I, gamma polypeptide	0	-0.873915	1.70492	-4.33728
5	160726_at	Qk	quaking	0	-4.66222	-0.285964	-4.71812
5	160769_at	Derl2	Der1-like domain family, member 2	0	-2.57873	-2.76237	-5.18625
5	160797_r_at	Cbx1	chromobox 1	0	-2.97951	1.2792	-3.44395
5	160934_s_at	Sgip1	SH3-domain GRB2-like (endophilin) interacting protein 1	0	0.0809619	1.12272	-3.06169
5	160946_at	Usp12	ubiquitin specific peptidase 12	0	0.843632	-1.04315	-3.30614
5	160950_at	Gapdhs	glyceraldehyde-3-phosphate dehydrogenase, spermatogenic	0	-0.661394	0.188424	-3.93129
5	160953_at	Cacna1h	calcium channel, voltage-dependent, T type, alpha 1H subunit	0	-0.520265	-2.22102	-4.42112
5	160975_at	Clip4	CAP-GLY domain containing linker protein family, member 4	0	-3.32061	-2.00196	-4.50107
5	160977_at	Arhgef5	Rho guanine nucleotide exchange factor (GEF) 5	0	-3.20314	1.05851	-3.03653
5	160987_r_at	Fam33a	family with sequence similarity 33, member A	0	1.22172	1.20286	-3.91514
5	160990_r_at	Rwdd4a	RWD domain containing 4A	0	-1.71639	-0.322283	-4.60477
5	161037_at	Il15	interleukin 15	0	-2.44543	-1.30354	-4.20161
5	161049_at	Foxg1	forkhead box G1	0	-2.60231	-1.61716	-4.09896
5	161057_at	Actr10	ARP10 actin-related protein 10	0	-3.38744	0.722204	-2.49617
5	161107_r_at	Mogat2	monoacylglycerol O-acyltransferase 2	0	-4.2525	-2.74773	-1.49912
5	161164_r_at	Penk	preproenkephalin	0	0.0954732	1.26155	-2.96893
5	161175_r_at	Krt81	keratin 81	0	1.32907	1.73589	-4.73753
5	161182_r_at	Set	SET nuclear oncogene	0	-3.39777	0.120037	-4.91961
5	161204_r_at	Rabgap1l	RAB GTPase activating protein 1-like	0	0.018066	0.65554	-5.57395
5	161205_at	Cox8b	cytochrome c oxidase, subunit VIIIb	0	-1.15918	-1.90686	-5.03371
5	161276_i_at	Sox3	SRY-box containing gene 3	0	-2.79474	1.28329	-2.93443
5	161289_at	---	---	0	-1.32865	1.12062	-4.27865
5	161340_r_at	Pitx2	paired-like homeodomain transcription factor 2	0	-0.256791	-1.05883	-4.80419
5	161527_r_at	Ccni	cyclin I	0	-3.14277	3.01909	-4.82491
5	161538_r_at	Tyrp1	tyrosinase-related protein 1	0	-1.39566	-1.27362	-4.8057
5	161565_r_at	Pafah2	platelet-activating factor acetylhydrolase 2	0	-1.24626	2.09307	-4.67315
5	161569_f_at	Ckm	creatine kinase, muscle	0	-1.70579	1.79778	-2.57605
5	161607_r_at	Gjb6	gap junction protein, beta 6	0	-3.29462	1.04756	-2.677
5	161656_r_at	Proc	protein C	0	-1.52598	-0.370977	-5.18225
5	161850_at	---	---	0	-0.790551	1.52087	-3.46587
5	161886_at	2410018L13Rik	RIKEN cDNA 2410018L13 gene	0	-2.75056	1.97618	-4.19536
5	161952_r_at	Rnf20	Ring finger protein 20	0	0.0147243	-2.14997	-5.27517
5	161957_r_at	---	---	0	-0.355053	0.673158	-4.92127
5	162012_r_at	Cwf19l1	CWF19-like 1, cell cycle control (S. pombe)	0	-4.03718	0.455783	-2.42726
5	162040_r_at	Slc4a7	solute carrier family 4, sodium bicarbonate cotransporter, member 7	0	-2.61231	1.49171	-2.18286
5	162051_r_at	Svs6	Seminal vesicle secretory protein 6	0	-0.175916	-2.0778	-4.6072
5	162068_r_at	Emb	embigin	0	-0.83059	0.0103429	-4.01469
5	162071_i_at	Umps	uridine monophosphate synthetase	0	-3.89046	0.279561	-2.52843
5	162151_i_at	---	---	0	-1.17336	1.24647	-3.10036
5	162163_at	Sct	secretin	0	0.464667	-0.324329	-3.63285
5	162257_i_at	---	---	0	0.816015	-0.835463	-3.63906
5	92205_at	Irs2	insulin receptor substrate 2	0	-0.767477	-2.36581	-4.02468
5	92340_at	Adra1b	adrenergic receptor, alpha 1b	0	-0.520508	1.26102	-3.89387
5	92399_at	Runx1	runt related transcription factor 1	0	-3.40162	0.933826	-0.953343
5	92532_at	Avpr1a	arginine vasopressin receptor 1A	0	-0.294939	0.0942639	-4.24607
5	92540_f_at	Srm	spermidine synthase	0	0.149403	1.18033	-3.2711
5	92650_at	Man1a2	mannosidase, alpha, class 1A, member 2	0	-2.4782	-1.43137	-4.69259
5	92681_at	Magel2	melanoma antigen, family L, 2	0	-2.7663	-2.80998	-4.08703
5	92753_at	Meis3	Meis homeobox 3	0	-0.34661	0.113009	-4.54953
5	92762_at	Clec4a2	C-type lectin domain family 4, member a2	0	-1.31198	0.496602	-3.6246
5	92777_at	Cyr61	cysteine rich protein 61	0	-0.441215	1.62752	-3.21668
5	92846_at	M6pr	mannose-6-phosphate receptor, cation dependent	0	-0.591323	0.831941	-3.50151
5	92871_at	Sel1l	sel-1 suppressor of lin-12-like (C. elegans)	0	-4.3051	1.42488	-4.37121
5	92905_at	Epha7	Eph receptor A7	0	-3.63048	-2.08159	-4.27754
5	92911_at	Ccna1	cyclin A1	0	-1.97699	2.65016	-4.30156
5	92930_at	Dlx5	distal-less homeobox 5	0	0.05578	1.03224	-3.11813
5	92993_r_at	Sp4	trans-acting transcription factor 4	0	-3.99503	1.07747	-4.67427
5	92995_at	Vsnl1	visinin-like 1	0	-0.0777087	0.631941	-3.6378
5	93002_r_at	Tdgf1	teratocarcinoma-derived growth factor 1	0	0.613596	0.801637	-4.31572
5	93163_at	Gabrg2	gamma-aminobutyric acid (GABA) A receptor, subunit gamma 2	0	-2.52967	1.30854	-3.39763
5	93281_at	Rcn2	reticulocalbin 2	0	-1.07964	1.19816	-3.27621
5	93369_at	Omd	osteomodulin	0	-3.40642	2.34509	-2.64449
5	93394_at	Eda	ectodysplasin-A	0	-1.70383	1.51979	-4.74064
5	93428_at	Cenpl	centromere protein L	0	-1.05986	1.01701	-3.69972
5	93530_at	Itfg1	integrin alpha FG-GAP repeat containing 1	0	-3.15119	-3.10156	-4.59404
5	93618_at	Spnb3	spectrin beta 3	0	0.283353	0.96035	-3.53881
5	93644_at	Lhx9	LIM homeobox protein 9	0	1.80819	0.253202	-2.98064
5	93658_at	Ptpn20	protein tyrosine phosphatase, non-receptor type 20	0	-4.42436	1.52791	-1.68331
5	93686_s_at	Cit	citron	0	-2.74453	-2.15394	-5.45724
5	93734_i_at	Psmc3	proteasome (prosome, macropain) 26S subunit, ATPase 3	0	-4.59311	-2.84338	-1.42401
5	93823_at	Ilf2	interleukin enhancer binding factor 2	0	-3.79979	-3.48317	-4.59076
5	93857_at	Kpna3	karyopherin (importin) alpha 3	0	-1.87363	1.75836	-4.70439
5	93919_at	Nrk	Nik related kinase	0	-1.63278	0.390884	-3.8182
5	93924_f_at	Tuba3a /// Tuba3b	tubulin, alpha 3A /// tubulin, alpha 3B	0	0.574958	-0.558122	-3.7151
5	94049_at	Bhmt	betaine-homocysteine methyltransferase	0	-3.22771	-3.2933	-4.6252
5	94065_at	Crk	v-crk sarcoma virus CT10 oncogene homolog (avian)	0	-3.55258	-2.68593	-4.28571
5	94154_at	Tg	thyroglobulin	0	-2.94379	0.678943	-5.26705
5	94172_at	Xrcc2	X-ray repair complementing defective repair in Chinese hamster cells 2	0	-0.470974	1.06851	-3.24609
5	94180_s_at	Dach1	dachshund 1 (Drosophila)	0	-0.45431	-1.749	-4.70034
5	94325_at	Hmgcs1	3-hydroxy-3-methylglutaryl-Coenzyme A synthase 1	0	-1.22817	1.67205	-2.99273
5	94491_at	Pex13	peroxisomal biogenesis factor 13	0	-2.82559	0.849718	-3.78638
5	94505_at	Peli1	pellino 1	0	-3.28902	0.912227	-1.54299
5	94703_at	Krt2	keratin 2	0	0.0170299	1.25275	-3.48862
5	94718_at	Hist1h1e	histone cluster 1, H1e	0	-1.48076	-1.24428	-4.53859
5	94730_at	Crisp3	cysteine-rich secretory protein 3	0	-0.810167	1.95874	-4.32278
5	94732_at	Rptn	repetin	0	-2.50082	1.62525	-2.00041
5	94783_at	C79452	expressed sequence C79452	0	-1.04895	-0.87213	-4.74403
5	94785_at	D7Ertd128e	DNA segment, Chr 7, ERATO Doi 128, expressed	0	-0.0193646	0.815751	-3.75523
5	94809_at	Tsg101	tumor susceptibility gene 101	0	-2.09848	-1.61281	-4.4076
5	94917_at	Fbxo8	F-box protein 8	0	-0.732207	0.263887	-4.34966
5	94927_at	Fabp9	fatty acid binding protein 9, testis	0	-0.249781	1.14697	-3.10003
5	95247_at	Tet1	Tet methylcytosine dioxygenase 1	0	-0.0833687	-1.55027	-4.4036
5	95248_at	AA517841	expressed sequence AA517841	0	-3.10453	1.75411	-3.69895
5	95357_at	Nvl	nuclear VCP-like	0	-1.19954	1.76042	-3.29659
5	95371_g_at	Cdh4	cadherin 4	0	-1.7747	-1.85359	-4.73094
5	95407_at	Pah	phenylalanine hydroxylase	0	-0.38609	0.793909	-5.11
5	95433_at	Ddx54	DEAD (Asp-Glu-Ala-Asp) box polypeptide 54	0	-2.96261	-1.54439	-4.16227
5	95552_at	Dio1	deiodinase, iodothyronine, type I	0	-4.99064	-2.74275	-3.31796
5	95656_i_at	Nop16	NOP16 nucleolar protein homolog (yeast)	0	-1.7006	1.28645	-2.80436
5	95856_at	---	---	0	-0.941616	0.141169	-4.09481
5	95966_at	C77609	expressed sequence C77609	0	-1.11497	0.0367617	-4.38565
5	96023_at	Vac14	Vac14 homolog (S. cerevisiae)	0	1.72914	-1.03063	-2.90228
5	96116_at	H13	Histocompatibility 13	0	-0.210365	-0.9552	-4.70008
5	96204_at	Sh3bgr	SH3-binding domain glutamic acid-rich protein	0	-3.49491	1.61067	-3.31081
5	96374_at	C80171	expressed sequence C80171	0	-0.627648	-0.58091	-4.38903
5	96417_s_at	Hoxb8	homeobox B8	0	-1.66703	-0.757859	-4.29369
5	96421_at	Sult1c1	sulfotransferase family, cytosolic, 1C, member 1	0	0.0721895	-2.28073	-4.09183
5	96592_at	Pik3r1	phosphatidylinositol 3-kinase, regulatory subunit, polypeptide 1 (p85 alpha)	0	-3.12297	1.03959	-2.95458
5	96600_at	Arhgap29	Rho GTPase activating protein 29	0	-4.14099	-3.27754	-3.90233
5	96630_at	Spink3	serine peptidase inhibitor, Kazal type 3	0	-3.30507	-2.22253	-4.56999
5	96807_at	Il2rg	interleukin 2 receptor, gamma chain	0	-0.245557	-2.0528	-4.01308
5	96818_at	Dtx2	deltex 2 homolog (Drosophila)	0	0.0850935	-0.891284	-4.93548
5	96938_at	Keg1	kidney expressed gene 1	0	-0.9041	1.92906	-3.72214
5	97084_at	C80993	expressed sequence C80993	0	-1.62026	-4.10547	-3.99668
5	97085_at	---	---	0	1.62842	-0.311396	-3.02785
5	97188_at	AW121686	expressed sequence AW121686	0	-1.4947	-2.27229	-4.33418
5	97227_at	Gna12	guanine nucleotide binding protein, alpha 12	0	-2.89568	0.0359479	-4.1416
5	97523_i_at	Amy2a1 /// Amy2a2 /// Amy2a3 /// Amy2a4 /// Amy2a5 /// Amy2b	amylase 2a1 /// amylase 2a2 /// amylase 2a3 /// amylase 2a4 /// amylase 2a5 /// amylase 2b	0	-4.11108	-2.80429	-1.53586
5	97782_at	Defb2	defensin beta 2	0	0.707818	1.02706	-3.20915
5	97795_at	Calcrl	calcitonin receptor-like	0	0.194665	0.867954	-3.78007
5	97869_at	Etfdh	electron transferring flavoprotein, dehydrogenase	0	-4.29536	-2.78703	-1.81802
5	97893_at	Tbpl1	TATA box binding protein-like 1	0	-1.94655	-2.40325	-4.74192
5	97940_at	Prl3d1	prolactin family 3, subfamily d, member 1	0	-1.47569	-1.25656	-4.12283
5	97954_at	Tyrp1	tyrosinase-related protein 1	0	-3.15175	1.38086	-3.02571
5	98030_at	Trim30a	tripartite motif-containing 30A	0	-3.93176	1.48838	-4.40709
5	98116_at	Hpx	hemopexin	0	1.37092	0.461265	-3.0681
5	98279_at	Insrr	insulin receptor-related receptor	0	-4.05626	-2.38138	-4.82092
5	98329_at	Pfkfb2	6-phosphofructo-2-kinase/fructose-2,6-biphosphatase 2	0	-1.49593	0.842532	-3.43838
5	98540_g_at	Cops2	COP9 (constitutive photomorphogenic) homolog, subunit 2 (Arabidopsis thaliana)	0	-0.554342	1.63215	-4.66132
5	98802_at	Ereg	epiregulin	0	-1.99879	0.789342	-3.35109
5	98812_at	Cd40lg	CD40 ligand	0	-4.34812	2.12727	-4.22337
5	98924_at	Art3	ADP-ribosyltransferase 3	0	-0.381646	-1.13593	-4.69421
5	98961_at	B3galnt1	UDP-GalNAc:betaGlcNAc beta 1,3-galactosaminyltransferase, polypeptide 1	0	-2.63155	1.09487	-3.7545
5	98962_at	Lipc	lipase, hepatic	0	-0.722418	0.893908	-3.65998
5	99338_at	Cand1	cullin associated and neddylation disassociated 1	0	-2.13364	1.29453	-3.30986
5	99357_at	C76614	expressed sequence C76614	0	-2.53076	-2.12336	-4.00441
5	99369_f_at	Igkv10-96	immunoglobulin kappa variable 10-96	0	0.294483	-1.2023	-3.86062
5	99377_at	Obp1a	odorant binding protein Ia	0	-4.32214	-2.12198	-3.75107
5	99434_at	Cd83	CD83 antigen	0	-2.24105	0.272981	-3.72763
5	99474_at	Adam5	a disintegrin and metallopeptidase domain 5	0	0.464022	-1.06672	-4.31142
5	99527_at	Nfe2l3	nuclear factor, erythroid derived 2, like 3	0	-0.469546	0.905501	-3.36358
5	99545_at	Tekt1	tektin 1	0	-2.13206	1.69002	-2.5015
5	99549_at	Ogn	osteoglycin	0	-3.1222	1.09315	-3.49292
5	99620_at	Sfpq	splicing factor proline/glutamine rich (polypyrimidine tract binding protein associated)	0	-4.32547	-2.16425	-2.36678
5	99806_at	Npr3	natriuretic peptide receptor 3	0	-1.37302	0.117163	-4.28503
5	99816_at	Hspa2	heat shock protein 2	0	-2.05559	0.513543	-3.70464
5	99854_at	Sult3a1	sulfotransferase family 3A, member 1	0	-1.47443	-2.73595	-4.19824
5	99868_at	---	---	0	-3.2281	1.52232	-4.5212
5	99874_at	Rap2b	RAP2B, member of RAS oncogene family	0	-1.19477	1.54642	-2.58
5	99894_at	Ptgfrn	prostaglandin F2 receptor negative regulator	0	-0.128799	1.64707	-3.31966
5	AFFX-MurIL10_at	Il10 /// Il10	interleukin 10 /// interleukin 10	0	-0.0791846	-2.32424	-4.26933
5	101947_at	Akap8l	A kinase (PRKA) anchor protein 8-like	0	-1.61231	-4.27977	-4.25943
5	102650_at	Rgs11	regulator of G-protein signaling 11	0	-1.00664	-2.82127	-4.63751
5	102845_at	Pdlim7	PDZ and LIM domain 7	0	-0.396261	0.181914	-4.00152
5	161284_r_at	Txnrd3	Thioredoxin reductase 3	0	-1.31957	2.04303	-3.89624
5	161572_r_at	---	---	0	-0.769139	-1.65496	-5.65022
5	161645_r_at	Atf3	activating transcription factor 3	0	0.854242	-5.31404	-5.83994
5	162060_r_at	Lig3	ligase III, DNA, ATP-dependent	0	-0.0308285	-2.69274	-4.09692
5	95184_f_at	---	---	0	-1.38805	-3.22945	-4.11918
5	96489_at	---	---	0	-0.910985	-4.68705	-4.29559
5	162467_r_at	Mob2	MOB kinase activator 2	0	-2.9967	-4.41064	-4.13511
